# Supplementary material for: Improved prognostic classification of breast cancer defined by antagonistic activation patterns of immune response pathway modules
Source: BMC Cancer. 2010 Nov 4;10:604. doi: 10.1186/1471-2407-10-604 (PMC2991308; doi:10.1186/1471-2407-10-604)
Supplement: Additional file 1 — Model signatures. Model signatures used in manuscript. We provide the official gene symbol and the expected change in gene expression in response to pathway activation. [file 1471-2407-10-604-S1.TXT]

MODEL SIGNATURES
--------------
MYC-Bildpathway
--------------
Gene Symbol	Up(1)/Down(-1) regulation
ABCC3	-1
ABL2	-1
ACAS2	-1
ADAM8	-1
AKAP12	-1
ALDH1B1	1
ALG3	1
ANAPC1	1
APOA1BP	1
ARHGAP8	1
ARNTL	-1
ARNTL2	-1
ATIC	1
ATP2B4	-1
BCS1L	1
C1ORF33	1
C20ORF27	1
CCNG2	-1
CDCA8	-1
CDK2	-1
CDK4	1
CFLAR	-1
CGI-147	1
CGN	-1
CIRH1A	1
CLG	-1
COL1A1	-1
COL5A1	-1
COL8A2	-1
CRA	-1
DDAH2	-1
DDX10	1
DDX18	1
DGKA	-1
DHODH	1
DHRS1	-1
DKC1	1
DKFZP434O0515	-1
DRIM	1
DUOX1	-1
DUSP2	1
DUSP22	-1
EMP1	-1
EPS8L1	-1
ERBB3	-1
ERCC1	-1
FARSL	1
FGD6	-1
FGF11	-1
FLJ00007	-1
FLJ10404	-1
FLJ10439	1
FLJ10458	1
FLJ10661	1
FLJ11301	1
FLJ12684	1
FLJ14011	1
FLJ20244	1
FLJ20399	1
FLJ32549	1
FLJ34512	1
FLJ36525	-1
FRSB	1
GEMIN5	1
GOLGA2	-1
GPR110	-1
HBP17	-1
HK2	1
HRI	1
HRIHFB2122	-1
HS6ST2	1
HSPA1A	1
HSPA6	1
HSPC111	1
HSPD1	1
IMP4	1
IPO4	1
ISGF3G	-1
JTV1	1
KIAA0089	1
KIAA0153	1
KIAA0280	-1
KIAA0323	-1
KIAA0759	1
KIAA1553	1
KIAA1554	-1
KIAA1609	-1
LAMC2	-1
LOC124402	1
LOC148523	1
LOC201164	1
LOC203522	-1
LPAAT-E	1
LTBP2	-1
MAC30	1
MAP3K6	-1
MCOLN2	1
MEG3	-1
METTL1	1
MGC10500	-1
MGC13170	1
MGC13272	1
MGC15416	1
MGC2408	1
MGC2477	1
MGC2574	1
MGC29875	1
MGC3265	1
MGC5395	-1
MKNK1	-1
MST1R	-1
MYBBP1A	1
MYC	1
NALP1	-1
NCL	1
NDE1	-1
NFKB2	-1
NGFR	-1
NICAL	-1
NIT1	-1
NOL1	1
NOL5A	1
NOL6	1
NOLC1	1
NPM1	1
NRP1	-1
NS	1
NTF5	-1
NTT73	1
NUFIP1	1
OSBP2	-1
PA2G4	1
PAICS	1
PC	-1
PCOLCE2	1
PEO1	1
PES1	1
PFKM	1
PHB	1
PHF1	-1
PLAU	-1
PLEC1	-1
PMM2	1
PNPT1	1
PP591	1
PPM2C	-1
PSCD2	-1
RAB9P40	1
RAI3	-1
RCL1	1
RHBDF1	-1
RNASEP1	1
RNU22	1
RNU3IP2	1
RRP46	1
RUNX1	-1
SAT	-1
SDCCAG16	1
SERPINB1	-1
SFXN4	1
SLC12A8	1
SLC19A1	1
SLC29A2	1
SLC6A8	1
SLITRK6	-1
SMTN	-1
SMURF1	-1
SORD	1
SORL1	-1
SPTAN1	-1
SPTB	-1
SRM	1
SSH-3	-1
STMN3	-1
STXBP1L1	1
SUPV3L1	1
TAF4B	1
TCOF1	1
TERE1	1
TFB2M	1
TGM1	-1
TINF2	-1
TNFAIP2	-1
TUBA3	-1
VAMP1	-1
VMP1	-1
WDR12	1
WDR21	1
WSB1	-1
XPO5	1
ZBED2	-1
ZNF236	-1
--------------
E2FA-Bildpathway
--------------
Gene Symbol	Up(1)/Down(-1) regulation
ABCB10	1
ABCC10	-1
ABCG2	1
ABHD7	1
ADCY3	1
AF3P21	1
AK3	1
AKR1B1	1
AKT1	1
ALDH5A1	1
ANKH	1
AP1S2	1
APXL2	1
ARHGAP8	-1
B4GALT6	1
BAI2	1
BCL2L11	1
BCOR	1
BRI3BP	1
C20ORF112	1
C20ORF42	-1
C6ORF136	1
C6ORF168	1
C6ORF37	1
CAMKIINALPHA	1
CAMKK2	1
CCND3	1
CCNE1	1
CCNE2	1
CD83	1
CDK11	1
CDKN1C	1
CDKN2A	1
CDKN2C	1
CEBPA	1
CHST1	1
CHST2	1
CHST7	1
CIT	1
CIZ1	1
CP110	1
CRY1	1
CSPG5	1
CT120	1
D13S106E	-1
D4S234E	1
DCK	1
DCLRE1B	1
DDAH1	1
DKFZP434J154	1
DKFZP564C103	-1
DMN	1
DNAJC9	1
DONSON	1
DSCR6	1
DVL3	1
E2F7	1
EEF1A2	1
EIF4A1	-1
ENO2	1
ENTPD1	1
EPB41	1
EPB41L4B	1
EPHA2	-1
EZH2	1
FANCA	1
FBXO21	1
FEN1	1
FGF9	1
FGFR3	1
FLJ10159	1
FLJ10490	1
FLJ12643	1
FLJ13110	1
FLJ14299	1
FLJ14721	1
FLJ20071	1
FLJ20152	1
FLJ20254	1
FLJ21918	1
FLJ23751	1
FLJ30834	1
FLJ31434	1
FLJ31614	1
FLJ33990	1
FLJ35740	1
FLJ37927	1
FOXQ1	1
FRAT1	1
FUT11	1
FZD1	1
GCH1	1
GKAP42	1
GLRB	1
GNAL	1
GNAS	1
GPR27	1
GPR54	1
HACE1	1
HECA	1
HELLS	1
HEY1	1
HSPC195	1
HSU79266	1
IL17RB	1
IL1B	-1
INHBB	1
INSR	1
JPH1	1
KCTD15	1
KCTD6	1
KHDRBS3	1
KIAA0182	1
KIAA0186	1
KIAA0534	1
KIAA0876	-1
KIAA0877	1
KIAA0882	1
KIAA1244	1
KIAA1416	1
KIAA1518	1
KIAA1579	1
KIAA1804	1
LOC116236	1
LOC116238	1
LOC125476	-1
LOC129607	1
LOC137392	1
LOC151194	1
LOC221061	1
LOC90355	1
LOC90378	1
LRIG1	1
LRP4	1
MAC30	1
MADH6	1
MFHAS1	1
MGC11256	1
MGC3222	-1
MGC42530	1
MGC4562	1
MGC4618	-1
MGC52057	1
MGC5306	-1
MGC5576	1
MMP15	1
MRAS	1
MYB	1
NASP	1
NEFL	1
NETO2	1
NIN	1
NR2F1	1
NUP155	1
OACT1	1
OPN3	1
P25	1
PCNA	1
PCOLCE2	1
PDE8A	1
PEG10	1
PER1	-1
PFKFB3	1
PHF10	1
PHF2	1
PHTF2	1
PIN1	1
PKNBETA	1
PLCL2	1
PLXND1	1
POLE	1
POLE2	1
PPAP2B	1
PRO2000	1
PSIP2	1
PTGS1	-1
PWP1	-1
PXMP2	1
RAB26	1
RAMP	1
RECQL4	1
RIS1	1
RNPC7	-1
RPA1	1
RPL17	-1
RPS6	-1
RRAGD	1
RTN4R	1
RUNX3	1
SCN8A	1
SCNN1A	-1
SDCCAG1	-1
SDCCAG33	1
SFMBT1	1
SFRS6	-1
SFRS7	-1
SH3BGR	1
SHANK3	1
SIN3B	-1
SIX5	1
SLC16A6	1
SLC25A12	1
SLC27A3	1
SLC9A3R1	1
SOX12	1
SPG6	1
SREBF1	-1
SSX2IP	1
STRA13	1
STXBP1	1
TAF4	1
TEAD4	1
TFDP1	1
TIAM1	1
TIGA1	1
TM4SF9	1
TM6SF1	1
TM7SF1	1
TMG4	1
TMOD2	1
TNC	-1
TNFAIP3	-1
TRIM3	1
TRIM7	1
UGT8	1
UNG2	1
WNT5A	1
XTP5	-1
ZNF195	-1
ZNF236	-1
ZNF275	1
ZNF367	1
ZWINT	1
--------------
RAS-Bildpathway
--------------
Gene Symbol	Up(1)/Down(-1) regulation
ABCA1	-1
ADAM8	1
ADAMTS5	-1
ADRB2	1
AKAP12	1
ANGPTL4	1
ARG2	1
ARHGEF9	-1
ARNTL2	1
ATP2B1	1
B3GNT5	1
B4GALT1	1
BACH	1
BCL6	-1
BENE	1
BMP2	1
C14ORF139	1
C14ORF78	-1
C20ORF42	1
C6ORF141	1
C8FW	1
CALM2	1
CALU	1
CAPZA1	1
CASP1	-1
CASP2	-1
CCL20	1
CCNA1	1
CCNL1	-1
CDCP1	1
CHST11	1
CLC	1
COL27A1	-1
COPEB	1
CSNK1D	1
CSNK1E	1
CTEN	1
CXCL1	1
CXCL2	1
CXCL3	1
CXCL5	1
CYP1B1	-1
CYP27B1	1
CYP2R1	-1
DAF	1
DDX17	-1
DIPA	1
DKFZP434A0131	-1
DLL1	-1
DLST	1
DNAJC6	-1
DTR	1
DUSP1	1
DUSP4	1
DUSP5	1
DUSP6	1
EDG4	1
EFNB1	1
EGR1	1
EHD1	1
ELK3	1
EPHA2	1
EREG	1
ETR101	1
FBXO9	-1
FGFR2	-1
FLJ10350	1
FLJ10486	1
FLJ13171	-1
FLJ13782	-1
FLJ23563	1
FLJ32028	1
FLJ36754	1
FLJ37099	1
FLJ90440	-1
FLJ90492	-1
FLNB	1
FLRT3	1
FN1	-1
FOS	1
FOXQ1	1
G0S2	1
GAS1	-1
GJB3	1
GJB5	1
GK	1
GLCCI1	-1
GLTP	1
GTPBP2	1
HBP17	1
HIST1H1E	-1
HK2	1
HMGN3	-1
HNRPH1	-1
HOXC6	-1
HPSE	1
HRAS	1
IER3	1
IL11	1
IL13RA2	1
IL1A	1
IL1B	1
IL8	1
INPP1	1
IPLA2(GAMMA)	1
IRX2	-1
ITGA2	1
ITPR3	1
JUNB	1
KCNK1	1
KCNN4	1
KIAA0053	1
KIAA0303	1
KIAA0346	1
KIAA0528	-1
KIAA0543	-1
KIAA0802	-1
KIAA1281	-1
KIAA1718	1
KIAA1754	1
KLF5	1
LAP1B	1
LDLR	1
LGALS8	-1
LHFPL2	1
LIF	1
LOC119548	1
LOC120224	1
LOC129642	1
LOC150381	-1
LOC152485	-1
LOC152519	1
LOC163782	-1
LRAT	1
LRP8	1
LYN	-1
MAD	1
MAIL	1
MAP1LC3B	1
MBNL2	-1
MCL1	1
MDH1	-1
MEG3	1
MFAP2	1
MGC11324	1
MGC12518	-1
MGC14128	1
MGC16491	-1
MGC5242	-1
MID1	-1
MLL3	-1
MMP14	1
MRGX3	1
MSCP	1
MTSG1	-1
MYD88	1
NAV3	1
NDRG1	1
NFIB	-1
NOLC1	1
NT5E	1
NTT73	1
ODC1	1
OSR1	1
PALMD	-1
PBEF	1
PDCD1LG1	1
PHLDA1	1
PHLDA2	1
PI3	1
PIAS1	-1
PIK3CD	1
PIM1	1
PLAB	1
PLAUR	1
PLXNA2	1
PMS2L6	-1
PNMA2	1
PPBP	1
PPIF	1
PPP1R15A	1
PRNP	1
PRO1073	1
PTGS2	1
PTHLH	1
PTPRE	1
PTX3	1
PVR	1
RAPH1	1
RNF152	-1
RNU3IP2	1
RUNX1	-1
S100A6	1
SAT	1
SDC1	1
SDC4	1
SEMA4B	1
SEMA4C	1
SERPINB1	1
SERPINB2	1
SERPINB3	-1
SERPINB5	1
SESN2	1
SESN3	-1
SFN	1
SKP2	-1
SLC16A3	1
SLC20A1	1
SLC2A14	1
SLC2A3	1
SLC9A1	1
SMTN	1
SMURF2	1
SOCS1	1
SPRY4	1
SRRM2	-1
ST5	-1
STX1A	1
TBX3	1
TCF7L2	-1
TFPI2	1
TGFA	1
TGFB2	-1
TIA1	-1
TIMP1	1
TNFRSF10A	1
TNFRSF10B	1
TNFRSF12A	1
TNRC6	-1
TOB1	1
TOP1	1
TPM1	-1
TRIM22	-1
TSC22	1
TTC8	-1
TUBA1	1
UAP1	1
ULBP2	1
UPP1	1
VANGL2	-1
VEGF	1
WDR5	-1
ZBED2	1
ZFP36	1
ZNF192	-1
--------------
ERBB2-mapk
--------------
Gene Symbol	Up(1)/Down(-1) regulation
DULLARD	1
GABARAP	1
DNAJB1	1
ACTR1A	1
SUMO3	1
PSAP	1
RERE	1
ACTA2	1
RAD23A	1
GNAI2	1
PLD3	1
PIP5K2B	1
PFKL	1
ATP6V0E	1
BTG2	1
SREBF2	1
COPE	1
DAB2	1
FLOT2	1
GBF1	1
INSIG1	1
ACIN1	1
HEXA	1
LOC51035	1
ALDOC	1
ACAA1	1
FIBP	1
GOLGA3	1
CNOT8	1
CHPF	1
WDR42A	1
SREBF1	1
SEC24C	1
HDAC5	1
NIFIE14	1
TUBGCP2	1
FLJ22169	1
DNAJB2	1
SNAP25	1
PEX11B	1
TRIM26	1
POLR2A	1
P4HA2	1
PRKACA	1
FUCA1	1
FLJ11506	1
IL8	1
SOX9	1
MEF2D	1
PIAS3	1
BAHD1	1
SDF2	1
RABAC1	1
PAK4	1
FXR2	1
FLJ35827	1
PRAF2	1
ZNF318	1
PCBD	1
TRIM38	1
TERF2	1
ERF	1
ITPKB	1
ZFP95	1
KAI1	1
TCEA2	1
C21orf2	1
PSEN2	1
NEO1	1
LMO3	1
PPIC	1
KIAA0377	1
TFF3	1
MAPK4	1
FLJ13639	1
CACNA2D2	1
ALDH3B2	1
DYRK1B	1
SLC22A18	1
VIPR1	1
CRIP1	1
FGF13	1
DEPDC5	1
DCT	1
ACHE	1
MC1R	1
STEAP	1
TCAP	1
FAM50B	1
FMO5	1
C16orf7	1
USP5	1
MGC2474	1
CEACAM7	1
ABCB8	1
ZNF365	1
CD36	1
KLKB1	1
NRL	1
DNAJC4	1
NGFB	1
HOXC6	1
PPARA	1
PCDH8	1
BGLAP	1
SLC30A3	1
PIK3R2	1
DDR1	1
ALG3	1
CDC2L2	1
ZNF76	1
GNAT1	1
MR1	1
WBSCR22	1
ADAM2	1
PBXIP1	1
ICA1	1
VAT1	1
USP11	1
SUPT6H	1
C15orf22	1
BSCL2	1
GGA2	1
KIAA1536	1
DNAJB6	1
KIAA0652	1
PNRC1	1
TM9SF1	1
COL6A2	1
MAN2B1	1
MPDU1	1
HSPC111	1
MGC2198	1
ABCC5	1
OSGEP	1
APLP1	1
PLEKHB1	1
FBP1	1
SHMT1	1
MGC4293	1
ING1	1
ILVBL	1
FOXO3A	1
PML	1
KMO	1
HFE	1
OGFR	1
ALDH4A1	1
PIK3R3	1
HLA-DQB1	1
NCALD	1
MUC1	1
KIAA0676	1
NUDT4	1
ASXL1	1
GNS	1
RNPC1	1
KIAA0892	1
TAF6L	1
G0S2	1
ZNF20	1
PDE4DIP	1
NDRG2	1
ZNF394	1
EZI	1
N4BP3	1
KRTHB6	1
PIGC	1
MAP1A	1
OS-9	1
BEXL1	1
SCAND2	1
KIAA1922	1
SDBCAG84	1
TNFRSF6	1
C6orf109	1
WDR23	1
CD4	1
ERBB2	1
NEBL	1
CBARA1	1
CXCR3	1
dJ222E13.1	1
KAZALD1	1
SMC1L1	1
SPG21	1
C1orf24	1
RNASET2	1
AAAS	1
SCAMP2	1
AP1M2	1
FLJ20699	1
C14orf94	1
C13orf23	1
SIL1	1
TBC1D17	1
BBS1	1
HIG2	1
LHPP	1
RANGNRF	1
HCFC1R1	1
LRRC20	1
SLC22A17	1
S100A14	1
SARS2	1
RGC32	1
FLJ23375	1
RAB17	1
WWOX	1
GPATC2	1
FKBP11	1
FLJ21128	1
LRFN3	1
FLJ20014	1
RIN3	1
COPZ2	1
FBXO22	1
HHAT	1
C10orf77	1
RAB4B	1
RBM23	1
FLJ12572	1
LY6G5C	1
SPAG4	1
PGPEP1	1
SSH3	1
TINF2	1
FBXL8	1
SNX11	1
ALDH8A1	1
ATP6V0A4	1
CA8	1
ADM2	1
DKFZp566O084	1
CAB39L	1
HRASLS2	1
OSBP2	1
HMGA1L4	1
SLC2A11	1
RNASEL	1
KCNMA1	1
C15orf12	1
SMAP1	1
LOC92579	1
KIAA1847	1
NULL	1
GUCY1A3	1
KCNE4	1
CENTD2	1
CUL7	1
SIPA1L3	1
LOC55565	1
C5orf4	1
DTX3	1
FLJ20850	1
GOT2	-1
HSPD1	-1
SFRS10	-1
PAICS	-1
HNRPA0	-1
CBX3	-1
CSDA	-1
PSMD1	-1
TARS	-1
FLJ10849	-1
EBNA1BP2	-1
ARHGEF12	-1
PLEKHB2	-1
PPP4R1	-1
PWP1	-1
TPD52	-1
RANBP2	-1
HDAC2	-1
ABCE1	-1
SLC20A1	-1
RSN	-1
PRPF4B	-1
APPBP1	-1
ADAM9	-1
TIEG	-1
POLS	-1
RANBP1	-1
SCYE1	-1
GMFB	-1
STCH	-1
MARK3	-1
CTPS	-1
SNRPD1	-1
WRB	-1
SEC24B	-1
NOL7	-1
PREI3	-1
DYRK2	-1
KIF2	-1
HRB2	-1
RFC5	-1
HS2ST1	-1
MAD2L1	-1
TPP2	-1
MMD	-1
CUL5	-1
RTCD1	-1
LOC56902	-1
KIAA0020	-1
CDC6	-1
PAWR	-1
RFC4	-1
ME1	-1
KIAA0669	-1
NRCAM	-1
PPID	-1
HSA9761	-1
TTK	-1
MELK	-1
HUS1	-1
PLK4	-1
CCNE2	-1
LSM6	-1
CENPE	-1
EXOSC9	-1
XRCC4	-1
PFDN4	-1
DTNA	-1
PP35	-1
MPHOSPH9	-1
DDEF2	-1
ZNF141	-1
GNG5	-1
ATP6V1C2	-1
CCT5	-1
DD5	-1
C3orf4	-1
PPIG	-1
CENPF	-1
CBR1	-1
TNPO1	-1
ADCY3	-1
ANXA3	-1
PAPOLA	-1
PPAT	-1
TXNDC	-1
RIPK2	-1
UCK2	-1
ORC3L	-1
C4orf15	-1
MAGOH	-1
RPL39L	-1
C2orf3	-1
NA	-1
CDC2	-1
ILF3	-1
NPAT	-1
IQCB1	-1
MGC14799	-1
LOC220988	-1
RANBP5	-1
HSPCA	-1
PNN	-1
TGOLN2	-1
SR140	-1
GCN1L1	-1
QKI	-1
EP400	-1
YWHAQ	-1
OAZIN	-1
PKN2	-1
SNX4	-1
LIMS1	-1
KIAA1033	-1
DICER1	-1
TA-LRRP	-1
TIAM1	-1
DLAT	-1
LOC93081	-1
RPP40	-1
KIAA0073	-1
SFRS7	-1
WDR43	-1
VPS13A	-1
PAI-RBP1	-1
RAB31	-1
IPO9	-1
KCMF1	-1
MRPS35	-1
L1CAM	-1
MAP2K1IP1	-1
BAZ1A	-1
MGC5627	-1
CGI-128	-1
HRB	-1
NFYB	-1
CRP	-1
SS18L2	-1
SMU1	-1
RPF1	-1
FLJ11184	-1
EIF4ENIF1	-1
HCAP-G	-1
SMC6L1	-1
ATAD2	-1
SLC35F2	-1
FBXO5	-1
PAK1IP1	-1
C10orf117	-1
FLJ10292	-1
MGC2654	-1
FLJ20485	-1
MGC5528	-1
CGI-121	-1
TMEM34	-1
ORC6L	-1
NOLA1	-1
BRIX	-1
CGI-12	-1
SHCBP1	-1
RAD54B	-1
POLQ	-1
FLJ21816	-1
FLJ12649	-1
ECT2	-1
UCHL5	-1
C12orf14	-1
C1orf33	-1
TPRT	-1
PRO1853	-1
MFTC	-1
FLJ20628	-1
MGC5306	-1
LOC146909	-1
MRPL17	-1
KIAA1387	-1
--------------
AKT-pathway
--------------
Gene Symbol	Up(1)/Down(-1) regulation
AKT1	1
BIK	1
BSG	1
DDR1	1
CDC34	1
CLDN3	1
CYB561	1
GPX4	1
HNRPAB	1
LASP1	1
MMP15	1
MVK	1
NEDD8	1
NEU1	1
PCTK1	1
POR	1
PRKCD	1
SPINT1	1
DUSP10	1
CLSTN1	1
BRMS1	1
TJP3	1
ARHGEF16	1
SLC37A1	1
TOLLIP	1
ALDOA	1
ATP6V0C	1
ATP6V0B	1
ATP6V1F	1
DHCR7	1
GOT1	1
GPI	1
MIF	1
PAFAH1B3	1
PFKL	1
PPGB	1
PPP2R1A	1
PPP4C	1
YWHAB	1
TOM1	1
MRPS7	1
--------------
IL12
--------------
Gene Symbol	Up(1)/Down(-1) regulation
CD3E	1
TRB@	1
IL12B	1
CD3Z	1
STAT4	1
IFNG	1
JAK2	1
IL12RB1	1
IL12RB2	1
MAPK14	1
TRA@	1
IL12A	1
MAP2K6	1
TYK2	1
JUN	1
IL18	1
CXCR3	1
CD3G	1
ETV5	1
CCR5	1
CD3D	1
MAPK8	1
IL18R1	1
--------------
IL4
--------------
Gene Symbol	Up(1)/Down(-1) regulation
JAK3	1
GRB2	1
STAT6	1
SHC1	1
IL4	1
IL4R	1
AKT1	1
IRS1	1
IL2RG	1
JAK1	1
RPS6KB1	1
--------------
IL2
--------------
Gene Symbol	Up(1)/Down(-1) regulation
RAF1	1
IL2	1
STAT5A	1
IL2RB	1
SOS1	1
GRB2	1
STAT5B	1
HRAS	1
LCK	1
JUN	1
MAPK3	1
IL2RG	1
JAK1	1
JAK3	1
CSNK2A1	1
MAP2K1	1
FOS	1
SHC1	1
SYK	1
ELK1	1
IL2RA	1
MAPK8	1
--------------
IL13
--------------
Gene Symbol	Up(1)/Down(-1) regulation
IL13	1
IL13RA2	1
JAK2	1
IL13RA1	1
TYK2	1
IL4R	1
JAK1	1
--------------
IFNG
--------------
Gene Symbol	Up(1)/Down(-1) regulation
MAP3K10	1
CSRP3	1
FOSL1	1
SKP1A	1
HLA-B	1
SF3A1	1
XRCC6	1
CEBPD	1
HLA-A	1
NMI	1
IFI35	1
HIF3A	1
TAS2R5	1
C1S	1
SHFM1	1
COL16A1	1
PSME1	1
IFITM1	1
CYCS	1
BAK1	1
EPS15	1
GBP1	1
FAS	1
PML	1
HADH	1
EIF2B1	1
HLA-E	1
HADHB	1
IRF1	1
ADAR	1
IFIT3	1
SDCBP	1
ATP6V0B	1
ZFP36L2	1
TRIM21	1
PRAME	1
ELK4	1
BBC3	1
PSMB10	1
CASP8	1
PHLDA1	1
PPP3CA	1
BTG1	1
RBBP4	1
PMAIP1	1
TEAD4	1
SRP9	1
ISG15	1
BST2	1
PYHIN1	1
IL15RA	1
VEGFC	1
RHOC	1
PLOD2	1
NULL	1
STAT1	1
PSMB8	1
SFRS2	1
VAT1	1
PARP1	1
ICAM1	1
TAP1	1
IL6	1
BAG1	1
--------------
TGFB
--------------
Gene Symbol	Up(1)/Down(-1) regulation
MMP3	1
MARCKSL1	1
IGF2R	1
LAMB1	1
SPARC	1
FN1	1
ITGA4	1
SMO	1
MMP19	1
ITGB8	1
ITGA5	1
NID1	1
TIMP1	1
SEMA3F	1
RHOQ	1
CTNNB1	1
MMP2	1
SERPINE1	1
EPHB2	1
COL16A1	1
EPHA2	1
TNC	1
JUP	1
ITGA3	1
TCF7L2	1
COL3A1	1
CDH6	1
WNT2B	1
ADAM9	1
DSP	1
HSPG2	1
ARHGAP1	1
ITGB5	1
IGFBP5	1
ARHGDIA	1
LRP1	1
IGFBP2	1
CTNNA1	1
LRRC17	1
MMP14	1
NEO1	1
EFNA5	1
ITGB3	1
EPHB3	1
CD44	1
IGFBP4	1
TNFRSF1A	1
RAC1	1
PXN	1
PLAT	1
COL8A1	1
WNT8B	1
IGFBP3	1
RHOA	1
EPHB4	1
MMP1	1
PAK1	1
MTA1	1
THBS2	1
CSPG2	1
MMP17	1
CD59	1
DVL3	1
RHOB	1
COL6A3	1
NOTCH2	1
BSG	1
MMP11	1
COL1A2	1
ZYX	1
RND3	1
THBS1	1
RHOG	1
ICAM1	1
LAMA4	1
DVL1	1
PAK2	1
ITGB2	1
COL6A1	1
FGD1	1
--------------
