# Supplementary material for: Improved prognostic classification of breast cancer defined by antagonistic activation patterns of immune response pathway modules
Source: BMC Cancer. 2010 Nov 4;10:604. doi: 10.1186/1471-2407-10-604 (PMC2991308; doi:10.1186/1471-2407-10-604)
Supplement: Additional file 6 — Inferred selected modules. Inferred selected modules within molecular pathways and for ER+ and ER- breast cancer. Each row gives the interaction and directionality of expression of each gene. [file 1471-2407-10-604-S6.TXT]

Selected Module networks
ERpos
MYC-Module
ALDH1B1 CDK4 1 1
ALDH1B1 DHODH 1 1
ALDH1B1 PES1 1 1
ALDH1B1 SLC6A8 1 1
ALDH1B1 SRM 1 1
ALDH1B1 ZNF236 1 -1
ATIC BCS1L 1 1
ATIC CDK4 1 1
ATIC DDX10 1 1
ATIC DKC1 1 1
ATIC HSPC111 1 1
ATIC JTV1 1 1
ATIC METTL1 1 1
ATIC MYC 1 1
ATIC NCL 1 1
ATIC NOL1 1 1
ATIC NOLC1 1 1
ATIC PES1 1 1
ATIC PHB 1 1
ATIC PMM2 1 1
ATIC SLC19A1 1 1
ATIC SRM 1 1
ATIC SUPV3L1 1 1
ATIC WDR12 1 1
ATIC WSB1 1 -1
BCS1L DHODH 1 1
BCS1L HSPC111 1 1
BCS1L METTL1 1 1
BCS1L NCL 1 1
BCS1L NOL1 1 1
BCS1L PES1 1 1
BCS1L PHB 1 1
BCS1L PMM2 1 1
BCS1L SLC19A1 1 1
BCS1L WDR12 1 1
CDK4 DKC1 1 1
CDK4 HSPC111 1 1
CDK4 JTV1 1 1
CDK4 METTL1 1 1
CDK4 MYC 1 1
CDK4 NCL 1 1
CDK4 NOL1 1 1
CDK4 NOLC1 1 1
CDK4 PES1 1 1
CDK4 PFKM 1 1
CDK4 PHB 1 1
CDK4 PMM2 1 1
CDK4 SLC19A1 1 1
CDK4 SLC6A8 1 1
CDK4 SRM 1 1
CDK4 WDR12 1 1
CDK4 WSB1 1 -1
CDK4 ZNF236 1 -1
DDX10 DKC1 1 1
DDX10 JTV1 1 1
DDX10 METTL1 1 1
DDX10 MYC 1 1
DDX10 NCL 1 1
DDX10 NOL1 1 1
DDX10 NOLC1 1 1
DDX10 PMM2 1 1
DDX10 WDR12 1 1
DDX10 WSB1 1 -1
DHODH HSPC111 1 1
DHODH METTL1 1 1
DHODH NOL1 1 1
DHODH PES1 1 1
DHODH SRM 1 1
DHODH WSB1 1 -1
DKC1 HSPC111 1 1
DKC1 JTV1 1 1
DKC1 METTL1 1 1
DKC1 MYC 1 1
DKC1 NCL 1 1
DKC1 NOL1 1 1
DKC1 NOLC1 1 1
DKC1 PES1 1 1
DKC1 PFKM 1 1
DKC1 PHB 1 1
DKC1 PMM2 1 1
DKC1 SLC19A1 1 1
DKC1 SLC6A8 1 1
DKC1 SRM 1 1
DKC1 SUPV3L1 1 1
DKC1 WDR12 1 1
HSPC111 JTV1 1 1
HSPC111 METTL1 1 1
HSPC111 MYC 1 1
HSPC111 NCL 1 1
HSPC111 NOL1 1 1
HSPC111 NOLC1 1 1
HSPC111 PES1 1 1
HSPC111 PHB 1 1
HSPC111 PMM2 1 1
HSPC111 SLC19A1 1 1
HSPC111 SLC6A8 1 1
HSPC111 SRM 1 1
HSPC111 SUPV3L1 1 1
HSPC111 WDR12 1 1
HSPC111 ZNF236 1 -1
JTV1 METTL1 1 1
JTV1 MYC 1 1
JTV1 NCL 1 1
JTV1 NOL1 1 1
JTV1 NOLC1 1 1
JTV1 PES1 1 1
JTV1 PFKM 1 1
JTV1 PHB 1 1
JTV1 PMM2 1 1
JTV1 SLC19A1 1 1
JTV1 SLC6A8 1 1
JTV1 SRM 1 1
JTV1 SUPV3L1 1 1
JTV1 WDR12 1 1
JTV1 WSB1 1 -1
JTV1 ZNF236 1 -1
METTL1 NCL 1 1
METTL1 NOL1 1 1
METTL1 NOLC1 1 1
METTL1 PES1 1 1
METTL1 PFKM 1 1
METTL1 PHB 1 1
METTL1 PMM2 1 1
METTL1 SLC19A1 1 1
METTL1 SLC6A8 1 1
METTL1 SRM 1 1
METTL1 SUPV3L1 1 1
METTL1 WDR12 1 1
METTL1 WSB1 1 -1
METTL1 ZNF236 1 -1
MYC NCL 1 1
MYC NOLC1 1 1
MYC PES1 1 1
MYC PFKM 1 1
MYC PHB 1 1
MYC SRM 1 1
MYC SUPV3L1 1 1
MYC WDR12 1 1
NCL NOL1 1 1
NCL NOLC1 1 1
NCL PES1 1 1
NCL PFKM 1 1
NCL PHB 1 1
NCL PMM2 1 1
NCL SRM 1 1
NCL SUPV3L1 1 1
NCL WDR12 1 1
NOL1 NOLC1 1 1
NOL1 PES1 1 1
NOL1 PHB 1 1
NOL1 PMM2 1 1
NOL1 SLC19A1 1 1
NOL1 SLC6A8 1 1
NOL1 SRM 1 1
NOL1 SUPV3L1 1 1
NOL1 WDR12 1 1
NOLC1 PES1 1 1
NOLC1 PFKM 1 1
NOLC1 PHB 1 1
NOLC1 PMM2 1 1
NOLC1 SLC19A1 1 1
NOLC1 SRM 1 1
NOLC1 SUPV3L1 1 1
NOLC1 WDR12 1 1
NOLC1 WSB1 1 -1
PES1 PHB 1 1
PES1 PMM2 1 1
PES1 SLC19A1 1 1
PES1 SLC6A8 1 1
PES1 SRM 1 1
PES1 SUPV3L1 1 1
PES1 WDR12 1 1
PES1 ZNF236 1 -1
PFKM WDR12 1 1
PHB PMM2 1 1
PHB SLC19A1 1 1
PHB SRM 1 1
PHB WDR12 1 1
PHB ZNF236 1 -1
PMM2 SLC19A1 1 1
PMM2 SLC6A8 1 1
PMM2 SRM 1 1
PMM2 SUPV3L1 1 1
PMM2 WDR12 1 1
PMM2 ZNF236 1 -1
SLC19A1 SLC6A8 1 1
SLC19A1 SRM 1 1
SLC19A1 SUPV3L1 1 1
SLC19A1 WDR12 1 1
SLC19A1 ZNF236 1 -1
SLC6A8 SRM 1 1
SLC6A8 SUPV3L1 1 1
SLC6A8 ZNF236 1 -1
SRM SUPV3L1 1 1
SRM WDR12 1 1
SRM WSB1 1 -1
SRM ZNF236 1 -1
SUPV3L1 WDR12 1 1
SUPV3L1 WSB1 1 -1
WDR12 WSB1 1 -1
E2F3-Module
CCNE1 CCNE2 1 1
CCNE1 CIT 1 1
CCNE1 EZH2 1 1
CCNE1 FEN1 1 1
CCNE1 GCH1 1 1
CCNE1 NASP 1 1
CCNE1 NETO2 1 1
CCNE1 NUP155 1 1
CCNE1 PCNA 1 1
CCNE1 PER1 1 -1
CCNE1 POLE2 1 1
CCNE1 RECQL4 1 1
CCNE1 TEAD4 1 1
CCNE1 TFDP1 1 1
CCNE1 ZWINT 1 1
CCNE2 CIT 1 1
CCNE2 DCK 1 1
CCNE2 EPHA2 1 -1
CCNE2 EZH2 1 1
CCNE2 FEN1 1 1
CCNE2 GCH1 1 1
CCNE2 NASP 1 1
CCNE2 NETO2 1 1
CCNE2 NUP155 1 1
CCNE2 PCNA 1 1
CCNE2 PER1 1 -1
CCNE2 POLE2 1 1
CCNE2 PTGS1 1 -1
CCNE2 RECQL4 1 1
CCNE2 SLC9A3R1 1 1
CCNE2 TAF4 1 1
CCNE2 TFDP1 1 1
CCNE2 ZWINT 1 1
CIT EZH2 1 1
CIT FBXO21 1 1
CIT FEN1 1 1
CIT GCH1 1 1
CIT KIAA0182 1 1
CIT NASP 1 1
CIT NUP155 1 1
CIT PCNA 1 1
CIT PER1 1 -1
CIT POLE2 1 1
CIT RECQL4 1 1
CIT SLC9A3R1 1 1
CIT TEAD4 1 1
CIT TFDP1 1 1
CIT ZWINT 1 1
DCK EPHA2 1 -1
DCK EZH2 1 1
DCK FBXO21 1 1
DCK FEN1 1 1
DCK GCH1 1 1
DCK LOC90355 1 1
DCK NETO2 1 1
DCK NUP155 1 1
DCK PCNA 1 1
DCK PDE8A 1 1
DCK POLE2 1 1
DCK SLC9A3R1 1 1
DCK ZWINT 1 1
EPHA2 FBXO21 -1 1
EPHA2 FEN1 -1 1
EPHA2 IL1B -1 -1
EPHA2 LOC90355 -1 1
EPHA2 PCNA -1 1
EPHA2 PIN1 -1 1
EPHA2 POLE2 -1 1
EPHA2 SLC9A3R1 -1 1
EPHA2 TAF4 -1 1
EPHA2 ZWINT -1 1
EZH2 FEN1 1 1
EZH2 GCH1 1 1
EZH2 KIAA0182 1 1
EZH2 NASP 1 1
EZH2 NETO2 1 1
EZH2 NUP155 1 1
EZH2 PCNA 1 1
EZH2 PER1 1 -1
EZH2 POLE2 1 1
EZH2 RECQL4 1 1
EZH2 SLC9A3R1 1 1
EZH2 TAF4 1 1
EZH2 TEAD4 1 1
EZH2 ZWINT 1 1
FBXO21 FEN1 1 1
FBXO21 GCH1 1 1
FBXO21 GNAS 1 1
FBXO21 KIAA0182 1 1
FBXO21 LOC90355 1 1
FBXO21 NUP155 1 1
FBXO21 PCNA 1 1
FBXO21 PDE8A 1 1
FBXO21 SLC9A3R1 1 1
FBXO21 ZWINT 1 1
FEN1 GCH1 1 1
FEN1 GNAS 1 1
FEN1 IL1B 1 -1
FEN1 NASP 1 1
FEN1 NETO2 1 1
FEN1 NUP155 1 1
FEN1 PCNA 1 1
FEN1 PER1 1 -1
FEN1 PIN1 1 1
FEN1 POLE2 1 1
FEN1 RECQL4 1 1
FEN1 SLC9A3R1 1 1
FEN1 TAF4 1 1
FEN1 TEAD4 1 1
FEN1 TFDP1 1 1
FEN1 ZWINT 1 1
GCH1 GNAS 1 1
GCH1 KIAA0182 1 1
GCH1 NETO2 1 1
GCH1 NUP155 1 1
GCH1 PCNA 1 1
GCH1 POLE2 1 1
GCH1 RECQL4 1 1
GCH1 SLC9A3R1 1 1
GCH1 TAF4 1 1
GCH1 ZWINT 1 1
GNAS KIAA0182 1 1
GNAS NETO2 1 1
GNAS NUP155 1 1
GNAS PCNA 1 1
GNAS PDE8A 1 1
GNAS RECQL4 1 1
GNAS SLC9A3R1 1 1
GNAS TAF4 1 1
GNAS TFDP1 1 1
GNAS ZWINT 1 1
IL1B KIAA0182 -1 1
IL1B PCNA -1 1
IL1B PIN1 -1 1
IL1B PTGS1 -1 -1
IL1B RECQL4 -1 1
IL1B SLC9A3R1 -1 1
IL1B TAF4 -1 1
IL1B ZWINT -1 1
KIAA0182 PCNA 1 1
KIAA0182 PTGS1 1 -1
KIAA0182 RECQL4 1 1
KIAA0182 SLC9A3R1 1 1
KIAA0182 ZWINT 1 1
LOC90355 PCNA 1 1
LOC90355 POLE2 1 1
LOC90355 SLC9A3R1 1 1
LOC90355 ZWINT 1 1
NASP NETO2 1 1
NASP PCNA 1 1
NASP POLE2 1 1
NASP RECQL4 1 1
NASP TEAD4 1 1
NASP ZWINT 1 1
NETO2 NUP155 1 1
NETO2 PCNA 1 1
NETO2 POLE2 1 1
NETO2 ZWINT 1 1
NUP155 PCNA 1 1
NUP155 PER1 1 -1
NUP155 PIN1 1 1
NUP155 POLE2 1 1
NUP155 RECQL4 1 1
NUP155 SLC9A3R1 1 1
NUP155 TEAD4 1 1
NUP155 TFDP1 1 1
NUP155 ZWINT 1 1
PCNA PDE8A 1 1
PCNA PER1 1 -1
PCNA PIN1 1 1
PCNA POLE2 1 1
PCNA RECQL4 1 1
PCNA SLC9A3R1 1 1
PCNA TAF4 1 1
PCNA TFDP1 1 1
PCNA ZWINT 1 1
PDE8A TAF4 1 1
PER1 POLE2 -1 1
PER1 SLC9A3R1 -1 1
PER1 ZWINT -1 1
PIN1 RECQL4 1 1
PIN1 SLC9A3R1 1 1
PIN1 ZWINT 1 1
POLE2 RECQL4 1 1
POLE2 TEAD4 1 1
POLE2 ZWINT 1 1
PTGS1 SLC9A3R1 -1 1
RECQL4 SLC9A3R1 1 1
RECQL4 TAF4 1 1
RECQL4 TEAD4 1 1
RECQL4 ZWINT 1 1
SLC9A3R1 TAF4 1 1
SLC9A3R1 ZWINT 1 1
TAF4 ZWINT 1 1
TEAD4 ZWINT 1 1
TFDP1 ZWINT 1 1
RAS-Module
ABCA1 ADAMTS5 -1 -1
ABCA1 CSNK1E -1 1
ABCA1 CYP1B1 -1 -1
ABCA1 FLNB -1 1
ABCA1 FN1 -1 -1
ABCA1 GAS1 -1 -1
ABCA1 ITPR3 -1 1
ABCA1 LYN -1 -1
ABCA1 SFN -1 1
ABCA1 TRIM22 -1 -1
ADAM8 ADAMTS5 1 -1
ADAM8 ITPR3 1 1
ADAM8 LRP8 1 1
ADAM8 NFIB 1 -1
ADAM8 PALMD 1 -1
ADAM8 SLC16A3 1 1
ADAM8 VEGF 1 1
ADAMTS5 BCL6 -1 -1
ADAMTS5 CSNK1D -1 1
ADAMTS5 CYP1B1 -1 -1
ADAMTS5 DUSP5 -1 1
ADAMTS5 EDG4 -1 1
ADAMTS5 FN1 -1 -1
ADAMTS5 GAS1 -1 -1
ADAMTS5 HOXC6 -1 -1
ADAMTS5 HRAS -1 1
ADAMTS5 ITPR3 -1 1
ADAMTS5 LRP8 -1 1
ADAMTS5 MID1 -1 -1
ADAMTS5 NFIB -1 -1
ADAMTS5 PALMD -1 -1
ADAMTS5 PIAS1 -1 -1
ADAMTS5 SLC16A3 -1 1
ADAMTS5 ST5 -1 -1
ADAMTS5 STX1A -1 1
ADAMTS5 TCF7L2 -1 -1
ADAMTS5 TGFB2 -1 -1
ARHGEF9 DUSP5 -1 1
ARHGEF9 ST5 -1 -1
ARHGEF9 TCF7L2 -1 -1
BCL6 HK2 -1 1
BCL6 HRAS -1 1
BCL6 PALMD -1 -1
BCL6 PIAS1 -1 -1
CASP1 CSNK1E -1 1
CASP1 CYP1B1 -1 -1
CASP1 FLNB -1 1
CASP1 GAS1 -1 -1
CASP1 HK2 -1 1
CASP1 LYN -1 -1
CASP1 MID1 -1 -1
CASP1 NFIB -1 -1
CASP1 PALMD -1 -1
CASP1 SDC4 -1 1
CASP1 SEMA4C -1 1
CASP1 SLC9A1 -1 1
CASP1 STX1A -1 1
CASP1 TBX3 -1 1
CASP1 TRIM22 -1 -1
CASP1 VEGF -1 1
CSNK1D DUSP5 1 1
CSNK1D FLNB 1 1
CSNK1D HRAS 1 1
CSNK1D ITPR3 1 1
CSNK1D LRP8 1 1
CSNK1D NFIB 1 -1
CSNK1D PALMD 1 -1
CSNK1D SDC4 1 1
CSNK1D SEMA4C 1 1
CSNK1D SLC16A3 1 1
CSNK1D SLC9A1 1 1
CSNK1D TGFB2 1 -1
CSNK1D VEGF 1 1
CSNK1E DUSP5 1 1
CSNK1E LDLR 1 1
CSNK1E LYN 1 -1
CSNK1E SEMA4C 1 1
CSNK1E SFN 1 1
CSNK1E SLC9A1 1 1
CSNK1E TBX3 1 1
CSNK1E TRIM22 1 -1
CSNK1E VEGF 1 1
CYP1B1 FLNB -1 1
CYP1B1 FN1 -1 -1
CYP1B1 GAS1 -1 -1
CYP1B1 HRAS -1 1
CYP1B1 LYN -1 -1
CYP1B1 MID1 -1 -1
CYP1B1 NFIB -1 -1
CYP1B1 PALMD -1 -1
CYP1B1 SDC4 -1 1
CYP1B1 SLC9A1 -1 1
CYP1B1 ST5 -1 -1
CYP1B1 STX1A -1 1
CYP1B1 TCF7L2 -1 -1
CYP1B1 TRIM22 -1 -1
CYP1B1 VEGF -1 1
DDX17 HRAS -1 1
DDX17 LRP8 -1 1
DDX17 PALMD -1 -1
DDX17 PIAS1 -1 -1
DDX17 SLC16A3 -1 1
DUSP5 FLNB 1 1
DUSP5 MID1 1 -1
DUSP5 NFIB 1 -1
DUSP5 SDC4 1 1
DUSP5 ST5 1 -1
DUSP5 TBX3 1 1
EDG4 GAS1 1 -1
EDG4 ITPR3 1 1
EDG4 LDLR 1 1
EDG4 LRP8 1 1
EDG4 STX1A 1 1
EDG4 VEGF 1 1
FLNB ITPR3 1 1
FLNB LYN 1 -1
FLNB MID1 1 -1
FLNB SDC4 1 1
FLNB TBX3 1 1
FLNB TRIM22 1 -1
FN1 GAS1 -1 -1
FN1 HK2 -1 1
FN1 HOXC6 -1 -1
FN1 LYN -1 -1
FN1 ST5 -1 -1
FN1 TCF7L2 -1 -1
FN1 TGFB2 -1 -1
FN1 TRIM22 -1 -1
GAS1 HK2 -1 1
GAS1 HOXC6 -1 -1
GAS1 HRAS -1 1
GAS1 ITPR3 -1 1
GAS1 LRP8 -1 1
GAS1 LYN -1 -1
GAS1 MID1 -1 -1
GAS1 NFIB -1 -1
GAS1 PALMD -1 -1
GAS1 SDC4 -1 1
GAS1 ST5 -1 -1
GAS1 STX1A -1 1
GAS1 TCF7L2 -1 -1
GAS1 TGFB2 -1 -1
GAS1 TRIM22 -1 -1
HK2 TRIM22 1 -1
HK2 VEGF 1 1
HOXC6 LRP8 -1 1
HOXC6 ST5 -1 -1
HOXC6 TCF7L2 -1 -1
HRAS ITPR3 1 1
HRAS LDLR 1 1
HRAS LRP8 1 1
HRAS MID1 1 -1
HRAS NFIB 1 -1
HRAS PALMD 1 -1
HRAS PIAS1 1 -1
HRAS SDC4 1 1
HRAS SEMA4C 1 1
HRAS SFN 1 1
HRAS SLC16A3 1 1
HRAS TCF7L2 1 -1
HRAS TGFB2 1 -1
ITPR3 LDLR 1 1
ITPR3 LRP8 1 1
ITPR3 MID1 1 -1
ITPR3 PALMD 1 -1
ITPR3 SDC4 1 1
ITPR3 SEMA4C 1 1
ITPR3 SFN 1 1
ITPR3 SLC16A3 1 1
ITPR3 STX1A 1 1
ITPR3 TCF7L2 1 -1
ITPR3 TGFB2 1 -1
ITPR3 VEGF 1 1
LDLR SFN 1 1
LDLR SLC16A3 1 1
LDLR TCF7L2 1 -1
LDLR VEGF 1 1
LRP8 SLC16A3 1 1
LRP8 STX1A 1 1
LRP8 TCF7L2 1 -1
LRP8 VEGF 1 1
LYN MID1 -1 -1
LYN PALMD -1 -1
LYN SDC4 -1 1
LYN SEMA4C -1 1
LYN SLC9A1 -1 1
LYN ST5 -1 -1
LYN STX1A -1 1
LYN TBX3 -1 1
LYN TRIM22 -1 -1
MID1 NFIB -1 -1
MID1 PALMD -1 -1
MID1 PIAS1 -1 -1
MID1 SDC4 -1 1
MID1 SLC16A3 -1 1
MID1 ST5 -1 -1
MID1 STX1A -1 1
MID1 TCF7L2 -1 -1
MID1 TGFB2 -1 -1
MID1 TRIM22 -1 -1
NFIB PALMD -1 -1
NFIB SLC16A3 -1 1
NFIB ST5 -1 -1
NFIB STX1A -1 1
NFIB TCF7L2 -1 -1
NFIB TGFB2 -1 -1
NFIB TIA1 -1 -1
NFIB TRIM22 -1 -1
PALMD PIAS1 -1 -1
PALMD SLC16A3 -1 1
PALMD STX1A -1 1
PALMD TCF7L2 -1 -1
PALMD TRIM22 -1 -1
PIAS1 SLC16A3 -1 1
SDC4 SEMA4C 1 1
SDC4 SLC9A1 1 1
SDC4 TCF7L2 1 -1
SDC4 TGFB2 1 -1
SEMA4C SFN 1 1
SEMA4C SLC9A1 1 1
SEMA4C STX1A 1 1
SEMA4C TGFB2 1 -1
SFN SLC9A1 1 1
SFN TIA1 1 -1
SFN TRIM22 1 -1
SLC16A3 TCF7L2 1 -1
SLC16A3 TIA1 1 -1
SLC16A3 VEGF 1 1
ST5 TCF7L2 -1 -1
ST5 TGFB2 -1 -1
STX1A TCF7L2 1 -1
STX1A TRIM22 1 -1
STX1A VEGF 1 1
TCF7L2 TGFB2 -1 -1
TIA1 TRIM22 -1 -1
ERBB2-Module
GABARAP DNAJB1 1 1
GABARAP ACTR1A 1 1
GABARAP PSAP 1 1
GABARAP GNAI2 1 1
GABARAP ATP6V0E 1 1
GABARAP COPE 1 1
GABARAP HEXA 1 1
GABARAP FIBP 1 1
GABARAP CNOT8 1 1
GABARAP SREBF1 1 1
GABARAP SEC24C 1 1
GABARAP HDAC5 1 1
GABARAP PEX11B 1 1
GABARAP FUCA1 1 1
GABARAP RABAC1 1 1
GABARAP TERF2 1 1
GABARAP PPIC 1 1
GABARAP ABCB8 1 1
GABARAP DDR1 1 1
GABARAP ICA1 1 1
GABARAP DNAJB6 1 1
GABARAP KIAA0652 1 1
GABARAP TM9SF1 1 1
GABARAP MPDU1 1 1
GABARAP FBP1 1 1
GABARAP FOXO3A 1 1
GABARAP HLA-DQB1 1 1
GABARAP GNS 1 1
GABARAP ZNF20 1 1
GABARAP PIGC 1 1
GABARAP CBARA1 1 1
GABARAP SCAMP2 1 1
GABARAP AP1M2 1 1
GABARAP TINF2 1 1
GABARAP MARK3 1 -1
GABARAP L1CAM 1 -1
GABARAP CRP 1 -1
DNAJB1 ACTR1A 1 1
DNAJB1 PSAP 1 1
DNAJB1 RAD23A 1 1
DNAJB1 ATP6V0E 1 1
DNAJB1 COPE 1 1
DNAJB1 FLOT2 1 1
DNAJB1 FIBP 1 1
DNAJB1 GOLGA3 1 1
DNAJB1 CNOT8 1 1
DNAJB1 SEC24C 1 1
DNAJB1 HDAC5 1 1
DNAJB1 DNAJB2 1 1
DNAJB1 PEX11B 1 1
DNAJB1 P4HA2 1 1
DNAJB1 RABAC1 1 1
DNAJB1 ZFP95 1 1
DNAJB1 TCEA2 1 1
DNAJB1 USP5 1 1
DNAJB1 ABCB8 1 1
DNAJB1 DDR1 1 1
DNAJB1 WBSCR22 1 1
DNAJB1 USP11 1 1
DNAJB1 DNAJB6 1 1
DNAJB1 TM9SF1 1 1
DNAJB1 MPDU1 1 1
DNAJB1 HSPC111 1 1
DNAJB1 FBP1 1 1
DNAJB1 ILVBL 1 1
DNAJB1 ZNF20 1 1
DNAJB1 PIGC 1 1
DNAJB1 NEBL 1 1
DNAJB1 CBARA1 1 1
DNAJB1 SCAMP2 1 1
DNAJB1 AP1M2 1 1
DNAJB1 HIG2 1 1
DNAJB1 TINF2 1 1
DNAJB1 SNX11 1 1
DNAJB1 FLJ20850 1 1
DNAJB1 ZNF141 1 -1
DNAJB1 NPAT 1 -1
DNAJB1 L1CAM 1 -1
DNAJB1 CRP 1 -1
ACTR1A PSAP 1 1
ACTR1A RAD23A 1 1
ACTR1A GNAI2 1 1
ACTR1A PFKL 1 1
ACTR1A ATP6V0E 1 1
ACTR1A COPE 1 1
ACTR1A FLOT2 1 1
ACTR1A HEXA 1 1
ACTR1A FIBP 1 1
ACTR1A GOLGA3 1 1
ACTR1A SEC24C 1 1
ACTR1A HDAC5 1 1
ACTR1A DNAJB2 1 1
ACTR1A TRIM26 1 1
ACTR1A P4HA2 1 1
ACTR1A FUCA1 1 1
ACTR1A RABAC1 1 1
ACTR1A ALDH3B2 1 1
ACTR1A USP5 1 1
ACTR1A WBSCR22 1 1
ACTR1A USP11 1 1
ACTR1A KIAA0652 1 1
ACTR1A TM9SF1 1 1
ACTR1A MAN2B1 1 1
ACTR1A FBP1 1 1
ACTR1A ING1 1 1
ACTR1A ILVBL 1 1
ACTR1A OGFR 1 1
ACTR1A HLA-DQB1 1 1
ACTR1A GNS 1 1
ACTR1A CBARA1 1 1
ACTR1A SCAMP2 1 1
ACTR1A AP1M2 1 1
ACTR1A HIG2 1 1
ACTR1A TINF2 1 1
ACTR1A SNX11 1 1
ACTR1A CENTD2 1 1
ACTR1A FLJ20850 1 1
ACTR1A PPIG 1 -1
ACTR1A NPAT 1 -1
ACTR1A PNN 1 -1
ACTR1A DICER1 1 -1
ACTR1A SFRS7 1 -1
ACTR1A CRP 1 -1
PSAP GNAI2 1 1
PSAP PFKL 1 1
PSAP ATP6V0E 1 1
PSAP COPE 1 1
PSAP HEXA 1 1
PSAP FIBP 1 1
PSAP CNOT8 1 1
PSAP SEC24C 1 1
PSAP P4HA2 1 1
PSAP FUCA1 1 1
PSAP RABAC1 1 1
PSAP TERF2 1 1
PSAP PPIC 1 1
PSAP USP5 1 1
PSAP USP11 1 1
PSAP DNAJB6 1 1
PSAP KIAA0652 1 1
PSAP TM9SF1 1 1
PSAP MAN2B1 1 1
PSAP MPDU1 1 1
PSAP FBP1 1 1
PSAP ING1 1 1
PSAP FOXO3A 1 1
PSAP HLA-DQB1 1 1
PSAP GNS 1 1
PSAP CBARA1 1 1
PSAP SCAMP2 1 1
PSAP TINF2 1 1
PSAP MARK3 1 -1
PSAP ZNF141 1 -1
PSAP PPIG 1 -1
PSAP L1CAM 1 -1
PSAP CRP 1 -1
RAD23A GNAI2 1 1
RAD23A PFKL 1 1
RAD23A COPE 1 1
RAD23A FLOT2 1 1
RAD23A HEXA 1 1
RAD23A LOC51035 1 1
RAD23A FIBP 1 1
RAD23A SEC24C 1 1
RAD23A HDAC5 1 1
RAD23A DNAJB2 1 1
RAD23A TRIM26 1 1
RAD23A RABAC1 1 1
RAD23A PAK4 1 1
RAD23A TCEA2 1 1
RAD23A USP5 1 1
RAD23A ABCB8 1 1
RAD23A DDR1 1 1
RAD23A ZNF76 1 1
RAD23A WBSCR22 1 1
RAD23A USP11 1 1
RAD23A KIAA0652 1 1
RAD23A MAN2B1 1 1
RAD23A HSPC111 1 1
RAD23A FBP1 1 1
RAD23A ILVBL 1 1
RAD23A OGFR 1 1
RAD23A ZNF20 1 1
RAD23A SCAMP2 1 1
RAD23A AP1M2 1 1
RAD23A FLJ20850 1 1
RAD23A RSN 1 -1
RAD23A CUL5 1 -1
RAD23A HUS1 1 -1
RAD23A XRCC4 1 -1
RAD23A ZNF141 1 -1
RAD23A NPAT 1 -1
RAD23A DICER1 1 -1
RAD23A SFRS7 1 -1
GNAI2 PFKL 1 1
GNAI2 COPE 1 1
GNAI2 FLOT2 1 1
GNAI2 HEXA 1 1
GNAI2 LOC51035 1 1
GNAI2 FIBP 1 1
GNAI2 GOLGA3 1 1
GNAI2 SEC24C 1 1
GNAI2 HDAC5 1 1
GNAI2 P4HA2 1 1
GNAI2 RABAC1 1 1
GNAI2 PAK4 1 1
GNAI2 TCEA2 1 1
GNAI2 USP5 1 1
GNAI2 ABCB8 1 1
GNAI2 DDR1 1 1
GNAI2 WBSCR22 1 1
GNAI2 USP11 1 1
GNAI2 KIAA0652 1 1
GNAI2 MAN2B1 1 1
GNAI2 MPDU1 1 1
GNAI2 ILVBL 1 1
GNAI2 FOXO3A 1 1
GNAI2 OGFR 1 1
GNAI2 HLA-DQB1 1 1
GNAI2 SCAMP2 1 1
GNAI2 CENTD2 1 1
GNAI2 RSN 1 -1
GNAI2 CUL5 1 -1
GNAI2 XRCC4 1 -1
GNAI2 ZNF141 1 -1
GNAI2 NPAT 1 -1
GNAI2 PNN 1 -1
GNAI2 SFRS7 1 -1
GNAI2 FLJ11184 1 -1
PIP5K2B FLOT2 1 1
PIP5K2B FIBP 1 1
PIP5K2B DDR1 1 1
PIP5K2B ERBB2 1 1
PIP5K2B SPAG4 1 1
PFKL COPE 1 1
PFKL FLOT2 1 1
PFKL HEXA 1 1
PFKL FIBP 1 1
PFKL SEC24C 1 1
PFKL DNAJB2 1 1
PFKL TRIM26 1 1
PFKL P4HA2 1 1
PFKL RABAC1 1 1
PFKL PAK4 1 1
PFKL ALDH3B2 1 1
PFKL USP5 1 1
PFKL ABCB8 1 1
PFKL DDR1 1 1
PFKL WBSCR22 1 1
PFKL USP11 1 1
PFKL KIAA0652 1 1
PFKL TM9SF1 1 1
PFKL MAN2B1 1 1
PFKL MPDU1 1 1
PFKL OSGEP 1 1
PFKL ILVBL 1 1
PFKL FOXO3A 1 1
PFKL OGFR 1 1
PFKL SCAMP2 1 1
PFKL AP1M2 1 1
PFKL SPAG4 1 1
PFKL CENTD2 1 1
PFKL RSN 1 -1
PFKL CUL5 1 -1
PFKL XRCC4 1 -1
PFKL ZNF141 1 -1
PFKL NPAT 1 -1
PFKL DICER1 1 -1
PFKL FLJ11184 1 -1
ATP6V0E FIBP 1 1
ATP6V0E CNOT8 1 1
ATP6V0E PEX11B 1 1
ATP6V0E P4HA2 1 1
ATP6V0E FUCA1 1 1
ATP6V0E SDF2 1 1
ATP6V0E RABAC1 1 1
ATP6V0E PPIC 1 1
ATP6V0E DDR1 1 1
ATP6V0E DNAJB6 1 1
ATP6V0E TM9SF1 1 1
ATP6V0E HSPC111 1 1
ATP6V0E ABCC5 1 1
ATP6V0E FBP1 1 1
ATP6V0E HLA-DQB1 1 1
ATP6V0E GNS 1 1
ATP6V0E ZNF20 1 1
ATP6V0E PDE4DIP 1 1
ATP6V0E PIGC 1 1
ATP6V0E NEBL 1 1
ATP6V0E CBARA1 1 1
ATP6V0E TINF2 1 1
ATP6V0E SNX11 1 1
ATP6V0E TIAM1 1 -1
ATP6V0E L1CAM 1 -1
ATP6V0E CRP 1 -1
COPE FLOT2 1 1
COPE HEXA 1 1
COPE LOC51035 1 1
COPE FIBP 1 1
COPE SEC24C 1 1
COPE HDAC5 1 1
COPE DNAJB2 1 1
COPE TRIM26 1 1
COPE RABAC1 1 1
COPE PAK4 1 1
COPE TCEA2 1 1
COPE PSEN2 1 1
COPE TFF3 1 1
COPE ALDH3B2 1 1
COPE USP5 1 1
COPE ABCB8 1 1
COPE DDR1 1 1
COPE ZNF76 1 1
COPE WBSCR22 1 1
COPE USP11 1 1
COPE KIAA0652 1 1
COPE TM9SF1 1 1
COPE MAN2B1 1 1
COPE MPDU1 1 1
COPE HSPC111 1 1
COPE FBP1 1 1
COPE ILVBL 1 1
COPE FOXO3A 1 1
COPE OGFR 1 1
COPE ERBB2 1 1
COPE SCAMP2 1 1
COPE AP1M2 1 1
COPE FLJ20850 1 1
COPE CUL5 1 -1
COPE HUS1 1 -1
COPE NPAT 1 -1
COPE DICER1 1 -1
COPE SFRS7 1 -1
FLOT2 HDAC5 1 1
FLOT2 SDF2 1 1
FLOT2 RABAC1 1 1
FLOT2 PSEN2 1 1
FLOT2 USP5 1 1
FLOT2 ABCB8 1 1
FLOT2 DDR1 1 1
FLOT2 USP11 1 1
FLOT2 DNAJB6 1 1
FLOT2 TM9SF1 1 1
FLOT2 MPDU1 1 1
FLOT2 FBP1 1 1
FLOT2 ILVBL 1 1
FLOT2 FOXO3A 1 1
FLOT2 OGFR 1 1
FLOT2 GNS 1 1
FLOT2 ERBB2 1 1
FLOT2 SCAMP2 1 1
FLOT2 SPAG4 1 1
FLOT2 TINF2 1 1
FLOT2 CUL5 1 -1
FLOT2 PPIG 1 -1
FLOT2 NPAT 1 -1
FLOT2 FLJ11184 1 -1
HEXA LOC51035 1 1
HEXA HDAC5 1 1
HEXA PIAS3 1 1
HEXA RABAC1 1 1
HEXA HOXC6 1 1
HEXA USP11 1 1
HEXA MAN2B1 1 1
HEXA SCAMP2 1 1
HEXA CENTD2 1 1
HEXA XRCC4 1 -1
HEXA NPAT 1 -1
HEXA SFRS7 1 -1
LOC51035 FIBP 1 1
LOC51035 GOLGA3 1 1
LOC51035 HDAC5 1 1
LOC51035 PAK4 1 1
LOC51035 TCEA2 1 1
LOC51035 HOXC6 1 1
LOC51035 ZNF76 1 1
LOC51035 KIAA0652 1 1
LOC51035 MAN2B1 1 1
LOC51035 OSGEP 1 1
LOC51035 OGFR 1 1
LOC51035 CENTD2 1 1
LOC51035 FLJ20850 1 1
LOC51035 RSN 1 -1
LOC51035 XRCC4 1 -1
LOC51035 ZNF141 1 -1
LOC51035 NPAT 1 -1
LOC51035 SFRS7 1 -1
LOC51035 PRO1853 1 -1
FIBP GOLGA3 1 1
FIBP SEC24C 1 1
FIBP DNAJB2 1 1
FIBP PEX11B 1 1
FIBP TRIM26 1 1
FIBP P4HA2 1 1
FIBP RABAC1 1 1
FIBP TERF2 1 1
FIBP TCEA2 1 1
FIBP PSEN2 1 1
FIBP PPIC 1 1
FIBP USP5 1 1
FIBP ABCB8 1 1
FIBP DDR1 1 1
FIBP WBSCR22 1 1
FIBP USP11 1 1
FIBP KIAA0652 1 1
FIBP TM9SF1 1 1
FIBP MAN2B1 1 1
FIBP HSPC111 1 1
FIBP FBP1 1 1
FIBP ILVBL 1 1
FIBP ZNF20 1 1
FIBP CBARA1 1 1
FIBP AP1M2 1 1
FIBP SPAG4 1 1
FIBP SNX11 1 1
FIBP FLJ20850 1 1
FIBP RSN 1 -1
FIBP CUL5 1 -1
FIBP ZNF141 1 -1
FIBP PPIG 1 -1
FIBP NPAT 1 -1
FIBP PNN 1 -1
FIBP DICER1 1 -1
FIBP CRP 1 -1
GOLGA3 SREBF1 1 1
GOLGA3 SEC24C 1 1
GOLGA3 DNAJB2 1 1
GOLGA3 TRIM26 1 1
GOLGA3 P4HA2 1 1
GOLGA3 RABAC1 1 1
GOLGA3 TERF2 1 1
GOLGA3 TCEA2 1 1
GOLGA3 USP5 1 1
GOLGA3 HOXC6 1 1
GOLGA3 DDR1 1 1
GOLGA3 WBSCR22 1 1
GOLGA3 USP11 1 1
GOLGA3 KIAA0652 1 1
GOLGA3 TM9SF1 1 1
GOLGA3 MAN2B1 1 1
GOLGA3 PDE4DIP 1 1
GOLGA3 CBARA1 1 1
GOLGA3 SCAMP2 1 1
GOLGA3 SNX11 1 1
GOLGA3 CENTD2 1 1
GOLGA3 FLJ20850 1 1
GOLGA3 CUL5 1 -1
GOLGA3 XRCC4 1 -1
GOLGA3 ZNF141 1 -1
GOLGA3 NPAT 1 -1
CNOT8 PEX11B 1 1
CNOT8 FUCA1 1 1
CNOT8 SDF2 1 1
CNOT8 TERF2 1 1
CNOT8 ZFP95 1 1
CNOT8 PPIC 1 1
CNOT8 FGF13 1 1
CNOT8 ICA1 1 1
CNOT8 DNAJB6 1 1
CNOT8 TM9SF1 1 1
CNOT8 MPDU1 1 1
CNOT8 FBP1 1 1
CNOT8 ING1 1 1
CNOT8 HLA-DQB1 1 1
CNOT8 GNS 1 1
CNOT8 PDE4DIP 1 1
CNOT8 PIGC 1 1
CNOT8 NEBL 1 1
CNOT8 TINF2 1 1
CNOT8 L1CAM 1 -1
CNOT8 CRP 1 -1
SREBF1 SEC24C 1 1
SREBF1 PEX11B 1 1
SREBF1 TCEA2 1 1
SREBF1 TFF3 1 1
SREBF1 DDR1 1 1
SREBF1 WBSCR22 1 1
SREBF1 ICA1 1 1
SREBF1 TM9SF1 1 1
SREBF1 MPDU1 1 1
SREBF1 FBP1 1 1
SREBF1 NEBL 1 1
SREBF1 AP1M2 1 1
SREBF1 XRCC4 1 -1
SREBF1 NPAT 1 -1
SEC24C DNAJB2 1 1
SEC24C TRIM26 1 1
SEC24C RABAC1 1 1
SEC24C TCEA2 1 1
SEC24C PSEN2 1 1
SEC24C USP5 1 1
SEC24C ABCB8 1 1
SEC24C DDR1 1 1
SEC24C WBSCR22 1 1
SEC24C ICA1 1 1
SEC24C KIAA0652 1 1
SEC24C TM9SF1 1 1
SEC24C MAN2B1 1 1
SEC24C HSPC111 1 1
SEC24C OSGEP 1 1
SEC24C FBP1 1 1
SEC24C ILVBL 1 1
SEC24C OGFR 1 1
SEC24C ZNF20 1 1
SEC24C CBARA1 1 1
SEC24C AP1M2 1 1
SEC24C FLJ20850 1 1
SEC24C XRCC4 1 -1
SEC24C ZNF141 1 -1
SEC24C L1CAM 1 -1
HDAC5 DNAJB2 1 1
HDAC5 RABAC1 1 1
HDAC5 PAK4 1 1
HDAC5 TCEA2 1 1
HDAC5 USP5 1 1
HDAC5 ABCB8 1 1
HDAC5 DDR1 1 1
HDAC5 ZNF76 1 1
HDAC5 WBSCR22 1 1
HDAC5 USP11 1 1
HDAC5 KIAA0652 1 1
HDAC5 FBP1 1 1
HDAC5 ILVBL 1 1
HDAC5 OGFR 1 1
HDAC5 SCAMP2 1 1
HDAC5 AP1M2 1 1
HDAC5 TINF2 1 1
HDAC5 SNX11 1 1
HDAC5 FLJ20850 1 1
HDAC5 PAWR 1 -1
HDAC5 NPAT 1 -1
HDAC5 SFRS7 1 -1
DNAJB2 RABAC1 1 1
DNAJB2 PAK4 1 1
DNAJB2 TCEA2 1 1
DNAJB2 USP5 1 1
DNAJB2 DDR1 1 1
DNAJB2 WBSCR22 1 1
DNAJB2 KIAA0652 1 1
DNAJB2 TM9SF1 1 1
DNAJB2 ILVBL 1 1
DNAJB2 ZNF20 1 1
DNAJB2 AP1M2 1 1
DNAJB2 CENTD2 1 1
PEX11B P4HA2 1 1
PEX11B FUCA1 1 1
PEX11B PIAS3 1 1
PEX11B ZFP95 1 1
PEX11B TCEA2 1 1
PEX11B PSEN2 1 1
PEX11B PPIC 1 1
PEX11B DDR1 1 1
PEX11B WBSCR22 1 1
PEX11B ICA1 1 1
PEX11B DNAJB6 1 1
PEX11B TM9SF1 1 1
PEX11B MPDU1 1 1
PEX11B FBP1 1 1
PEX11B ZNF20 1 1
PEX11B PDE4DIP 1 1
PEX11B PIGC 1 1
PEX11B CBARA1 1 1
PEX11B AP1M2 1 1
TRIM26 PAK4 1 1
TRIM26 ALDH3B2 1 1
TRIM26 USP5 1 1
TRIM26 DDR1 1 1
TRIM26 ZNF76 1 1
TRIM26 WBSCR22 1 1
TRIM26 MAN2B1 1 1
TRIM26 ERBB2 1 1
TRIM26 SCAMP2 1 1
TRIM26 AP1M2 1 1
TRIM26 ATP6V0A4 1 1
TRIM26 CUL5 1 -1
TRIM26 TIAM1 1 -1
P4HA2 IL8 1 1
P4HA2 PIAS3 1 1
P4HA2 RABAC1 1 1
P4HA2 PPIC 1 1
P4HA2 HOXC6 1 1
P4HA2 WBSCR22 1 1
P4HA2 TM9SF1 1 1
P4HA2 ILVBL 1 1
P4HA2 GNS 1 1
P4HA2 PDE4DIP 1 1
P4HA2 PIGC 1 1
P4HA2 CBARA1 1 1
P4HA2 HIG2 1 1
P4HA2 SPAG4 1 1
P4HA2 CUL5 1 -1
P4HA2 ZNF141 1 -1
P4HA2 PPIG 1 -1
P4HA2 NPAT 1 -1
P4HA2 FLJ11184 1 -1
FUCA1 RABAC1 1 1
FUCA1 TCEA2 1 1
FUCA1 PPIC 1 1
FUCA1 ICA1 1 1
FUCA1 DNAJB6 1 1
FUCA1 KIAA0652 1 1
FUCA1 TM9SF1 1 1
FUCA1 FBP1 1 1
FUCA1 HLA-DQB1 1 1
FUCA1 GNS 1 1
FUCA1 ZNF20 1 1
FUCA1 PIGC 1 1
FUCA1 CBARA1 1 1
FUCA1 SCAMP2 1 1
FUCA1 TINF2 1 1
FUCA1 SNX11 1 1
FUCA1 L1CAM 1 -1
FUCA1 CRP 1 -1
IL8 PCDH8 1 1
IL8 HIG2 1 1
IL8 SPAG4 1 1
PIAS3 PAK4 1 1
PIAS3 TCEA2 1 1
PIAS3 PSEN2 1 1
PIAS3 TFF3 1 1
PIAS3 HOXC6 1 1
PIAS3 DDR1 1 1
PIAS3 ZNF76 1 1
PIAS3 ICA1 1 1
PIAS3 ABCC5 1 1
PIAS3 PIGC 1 1
PIAS3 XRCC4 1 -1
PIAS3 NPAT 1 -1
SDF2 RABAC1 1 1
SDF2 TERF2 1 1
SDF2 TFF3 1 1
SDF2 DDR1 1 1
SDF2 DNAJB6 1 1
SDF2 TM9SF1 1 1
SDF2 HSPC111 1 1
SDF2 FBP1 1 1
SDF2 GNS 1 1
SDF2 PIGC 1 1
SDF2 ERBB2 1 1
SDF2 NEBL 1 1
SDF2 TINF2 1 1
SDF2 SNX11 1 1
RABAC1 TCEA2 1 1
RABAC1 PPIC 1 1
RABAC1 TFF3 1 1
RABAC1 USP5 1 1
RABAC1 ABCB8 1 1
RABAC1 DDR1 1 1
RABAC1 WBSCR22 1 1
RABAC1 USP11 1 1
RABAC1 KIAA0652 1 1
RABAC1 TM9SF1 1 1
RABAC1 MAN2B1 1 1
RABAC1 MPDU1 1 1
RABAC1 HSPC111 1 1
RABAC1 FBP1 1 1
RABAC1 ILVBL 1 1
RABAC1 OGFR 1 1
RABAC1 CBARA1 1 1
RABAC1 SCAMP2 1 1
RABAC1 AP1M2 1 1
RABAC1 SPAG4 1 1
RABAC1 TINF2 1 1
RABAC1 FLJ20850 1 1
RABAC1 CUL5 1 -1
RABAC1 ZNF141 1 -1
RABAC1 PPIG 1 -1
RABAC1 NPAT 1 -1
RABAC1 PNN 1 -1
RABAC1 SFRS7 1 -1
RABAC1 CRP 1 -1
RABAC1 FLJ11184 1 -1
PAK4 TCEA2 1 1
PAK4 ALDH3B2 1 1
PAK4 USP5 1 1
PAK4 DDR1 1 1
PAK4 ZNF76 1 1
PAK4 WBSCR22 1 1
PAK4 USP11 1 1
PAK4 ILVBL 1 1
PAK4 OGFR 1 1
PAK4 SCAND2 1 1
PAK4 ERBB2 1 1
PAK4 SCAMP2 1 1
PAK4 AP1M2 1 1
PAK4 RSN 1 -1
PAK4 CUL5 1 -1
PAK4 PAWR 1 -1
PAK4 HUS1 1 -1
PAK4 XRCC4 1 -1
PAK4 NPAT 1 -1
PAK4 SFRS7 1 -1
TERF2 TCEA2 1 1
TERF2 DDR1 1 1
TERF2 USP11 1 1
TERF2 DNAJB6 1 1
TERF2 KIAA0652 1 1
TERF2 TM9SF1 1 1
TERF2 FBP1 1 1
TERF2 ING1 1 1
TERF2 GNS 1 1
TERF2 NEBL 1 1
TERF2 SCAMP2 1 1
TERF2 AP1M2 1 1
TERF2 PPIG 1 -1
ZFP95 PPIC 1 1
ZFP95 WBSCR22 1 1
ZFP95 DNAJB6 1 1
ZFP95 ZNF20 1 1
ZFP95 CBARA1 1 1
ZFP95 SNX11 1 1
ZFP95 L1CAM 1 -1
ZFP95 CRP 1 -1
TCEA2 PSEN2 1 1
TCEA2 USP5 1 1
TCEA2 ABCB8 1 1
TCEA2 DDR1 1 1
TCEA2 ZNF76 1 1
TCEA2 WBSCR22 1 1
TCEA2 USP11 1 1
TCEA2 KIAA0652 1 1
TCEA2 TM9SF1 1 1
TCEA2 FBP1 1 1
TCEA2 ILVBL 1 1
TCEA2 OGFR 1 1
TCEA2 ZNF20 1 1
TCEA2 SCAMP2 1 1
TCEA2 AP1M2 1 1
TCEA2 FLJ20850 1 1
TCEA2 XRCC4 1 -1
TCEA2 NPAT 1 -1
PSEN2 USP5 1 1
PSEN2 DDR1 1 1
PSEN2 WBSCR22 1 1
PSEN2 ICA1 1 1
PSEN2 TM9SF1 1 1
PSEN2 MPDU1 1 1
PSEN2 FBP1 1 1
PSEN2 PDE4DIP 1 1
PSEN2 PIGC 1 1
PSEN2 AP1M2 1 1
PPIC DNAJB6 1 1
PPIC HLA-DQB1 1 1
PPIC GNS 1 1
PPIC PDE4DIP 1 1
PPIC PIGC 1 1
PPIC CBARA1 1 1
PPIC TINF2 1 1
PPIC L1CAM 1 -1
PPIC CRP 1 -1
TFF3 DDR1 1 1
TFF3 ICA1 1 1
TFF3 FBP1 1 1
TFF3 AP1M2 1 1
TFF3 NPAT 1 -1
ALDH3B2 FGF13 1 1
ALDH3B2 USP5 1 1
ALDH3B2 KIAA0652 1 1
ALDH3B2 ABCC5 1 1
ALDH3B2 FBP1 1 1
ALDH3B2 FOXO3A 1 1
ALDH3B2 ERBB2 1 1
ALDH3B2 SCAMP2 1 1
ALDH3B2 CUL5 1 -1
FGF13 PIGC 1 1
USP5 ABCB8 1 1
USP5 DDR1 1 1
USP5 WBSCR22 1 1
USP5 USP11 1 1
USP5 KIAA0652 1 1
USP5 TM9SF1 1 1
USP5 MAN2B1 1 1
USP5 MPDU1 1 1
USP5 HSPC111 1 1
USP5 ILVBL 1 1
USP5 OGFR 1 1
USP5 SCAMP2 1 1
USP5 AP1M2 1 1
USP5 CENTD2 1 1
USP5 CUL5 1 -1
USP5 PAWR 1 -1
USP5 ZNF141 1 -1
USP5 NPAT 1 -1
USP5 DICER1 1 -1
USP5 FLJ11184 1 -1
ABCB8 DDR1 1 1
ABCB8 WBSCR22 1 1
ABCB8 KIAA0652 1 1
ABCB8 MPDU1 1 1
ABCB8 OSGEP 1 1
ABCB8 ILVBL 1 1
ABCB8 OGFR 1 1
ABCB8 CBARA1 1 1
ABCB8 AP1M2 1 1
ABCB8 SPAG4 1 1
ABCB8 CUL5 1 -1
ABCB8 ZNF141 1 -1
ABCB8 NPAT 1 -1
HOXC6 ABCC5 1 1
HOXC6 HIG2 1 1
HOXC6 RSN 1 -1
HOXC6 HUS1 1 -1
HOXC6 XRCC4 1 -1
HOXC6 NPAT 1 -1
PCDH8 RSN 1 -1
DDR1 ZNF76 1 1
DDR1 WBSCR22 1 1
DDR1 ICA1 1 1
DDR1 USP11 1 1
DDR1 DNAJB6 1 1
DDR1 KIAA0652 1 1
DDR1 TM9SF1 1 1
DDR1 MPDU1 1 1
DDR1 FBP1 1 1
DDR1 ILVBL 1 1
DDR1 OGFR 1 1
DDR1 ZNF20 1 1
DDR1 PIGC 1 1
DDR1 ERBB2 1 1
DDR1 NEBL 1 1
DDR1 SCAMP2 1 1
DDR1 AP1M2 1 1
DDR1 ATP6V0A4 1 1
DDR1 XRCC4 1 -1
DDR1 NPAT 1 -1
DDR1 L1CAM 1 -1
ZNF76 ICA1 1 1
ZNF76 OSGEP 1 1
ZNF76 OGFR 1 1
ZNF76 AP1M2 1 1
ZNF76 FLJ20850 1 1
ZNF76 RSN 1 -1
ZNF76 HUS1 1 -1
ZNF76 XRCC4 1 -1
ZNF76 NPAT 1 -1
WBSCR22 ICA1 1 1
WBSCR22 USP11 1 1
WBSCR22 DNAJB6 1 1
WBSCR22 KIAA0652 1 1
WBSCR22 TM9SF1 1 1
WBSCR22 MAN2B1 1 1
WBSCR22 MPDU1 1 1
WBSCR22 HSPC111 1 1
WBSCR22 OSGEP 1 1
WBSCR22 FBP1 1 1
WBSCR22 ILVBL 1 1
WBSCR22 OGFR 1 1
WBSCR22 PIGC 1 1
WBSCR22 AP1M2 1 1
WBSCR22 SPAG4 1 1
WBSCR22 SNX11 1 1
WBSCR22 CUL5 1 -1
WBSCR22 ZNF141 1 -1
WBSCR22 NPAT 1 -1
WBSCR22 DICER1 1 -1
ICA1 TM9SF1 1 1
ICA1 MPDU1 1 1
ICA1 OSGEP 1 1
ICA1 FBP1 1 1
ICA1 PIK3R3 1 1
ICA1 ZNF20 1 1
ICA1 PIGC 1 1
ICA1 AP1M2 1 1
USP11 KIAA0652 1 1
USP11 TM9SF1 1 1
USP11 MAN2B1 1 1
USP11 MPDU1 1 1
USP11 FBP1 1 1
USP11 ILVBL 1 1
USP11 FOXO3A 1 1
USP11 OGFR 1 1
USP11 SCAMP2 1 1
USP11 TINF2 1 1
USP11 CENTD2 1 1
USP11 FLJ20850 1 1
USP11 RSN 1 -1
USP11 CUL5 1 -1
USP11 XRCC4 1 -1
USP11 ZNF141 1 -1
USP11 NPAT 1 -1
USP11 FLJ11184 1 -1
DNAJB6 KIAA0652 1 1
DNAJB6 TM9SF1 1 1
DNAJB6 MPDU1 1 1
DNAJB6 FBP1 1 1
DNAJB6 ING1 1 1
DNAJB6 GNS 1 1
DNAJB6 PIGC 1 1
DNAJB6 NEBL 1 1
DNAJB6 CBARA1 1 1
DNAJB6 TINF2 1 1
DNAJB6 SNX11 1 1
DNAJB6 L1CAM 1 -1
DNAJB6 CRP 1 -1
KIAA0652 TM9SF1 1 1
KIAA0652 FBP1 1 1
KIAA0652 ING1 1 1
KIAA0652 GNS 1 1
KIAA0652 SCAMP2 1 1
KIAA0652 AP1M2 1 1
KIAA0652 TINF2 1 1
KIAA0652 CENTD2 1 1
KIAA0652 CUL5 1 -1
KIAA0652 XRCC4 1 -1
KIAA0652 ZNF141 1 -1
KIAA0652 NPAT 1 -1
KIAA0652 PNN 1 -1
KIAA0652 FLJ11184 1 -1
TM9SF1 MPDU1 1 1
TM9SF1 HSPC111 1 1
TM9SF1 OSGEP 1 1
TM9SF1 FBP1 1 1
TM9SF1 ILVBL 1 1
TM9SF1 GNS 1 1
TM9SF1 ZNF20 1 1
TM9SF1 PIGC 1 1
TM9SF1 NEBL 1 1
TM9SF1 CBARA1 1 1
TM9SF1 SCAMP2 1 1
TM9SF1 AP1M2 1 1
TM9SF1 TINF2 1 1
TM9SF1 SNX11 1 1
TM9SF1 PPIG 1 -1
TM9SF1 L1CAM 1 -1
TM9SF1 CRP 1 -1
MAN2B1 ILVBL 1 1
MAN2B1 OGFR 1 1
MAN2B1 HLA-DQB1 1 1
MAN2B1 SCAMP2 1 1
MAN2B1 CENTD2 1 1
MAN2B1 FLJ20850 1 1
MAN2B1 RSN 1 -1
MAN2B1 CUL5 1 -1
MAN2B1 PAWR 1 -1
MAN2B1 XRCC4 1 -1
MAN2B1 ZNF141 1 -1
MAN2B1 NPAT 1 -1
MAN2B1 PNN 1 -1
MAN2B1 DICER1 1 -1
MAN2B1 SFRS7 1 -1
MPDU1 HSPC111 1 1
MPDU1 FBP1 1 1
MPDU1 ILVBL 1 1
MPDU1 FOXO3A 1 1
MPDU1 OGFR 1 1
MPDU1 GNS 1 1
MPDU1 PDE4DIP 1 1
MPDU1 SCAMP2 1 1
MPDU1 SPAG4 1 1
MPDU1 TINF2 1 1
MPDU1 NPAT 1 -1
MPDU1 CRP 1 -1
MPDU1 FLJ11184 1 -1
HSPC111 ILVBL 1 1
HSPC111 OGFR 1 1
HSPC111 HIG2 1 1
HSPC111 ZNF141 1 -1
HSPC111 NPAT 1 -1
HSPC111 DICER1 1 -1
ABCC5 FBP1 1 1
ABCC5 SNX11 1 1
ABCC5 TIAM1 1 -1
OSGEP TINF2 1 1
FBP1 GNS 1 1
FBP1 ZNF20 1 1
FBP1 PIGC 1 1
FBP1 NEBL 1 1
FBP1 SCAMP2 1 1
FBP1 AP1M2 1 1
FBP1 TINF2 1 1
FBP1 SNX11 1 1
FBP1 NPAT 1 -1
FBP1 L1CAM 1 -1
ING1 GNS 1 1
ING1 ZNF20 1 1
ING1 NEBL 1 1
ING1 CBARA1 1 1
ING1 TINF2 1 1
ILVBL OGFR 1 1
ILVBL AP1M2 1 1
ILVBL HIG2 1 1
ILVBL SPAG4 1 1
ILVBL FLJ20850 1 1
ILVBL CUL5 1 -1
ILVBL ZNF141 1 -1
ILVBL NPAT 1 -1
ILVBL PNN 1 -1
ILVBL DICER1 1 -1
FOXO3A PIK3R3 1 1
FOXO3A ERBB2 1 1
FOXO3A SCAMP2 1 1
OGFR SCAND2 1 1
OGFR SCAMP2 1 1
OGFR SPAG4 1 1
OGFR FLJ20850 1 1
OGFR RSN 1 -1
OGFR CUL5 1 -1
OGFR XRCC4 1 -1
OGFR ZNF141 1 -1
OGFR NPAT 1 -1
OGFR DICER1 1 -1
OGFR SFRS7 1 -1
OGFR FLJ11184 1 -1
OGFR PRO1853 1 -1
HLA-DQB1 TINF2 1 1
HLA-DQB1 CENTD2 1 1
GNS SCAMP2 1 1
GNS TINF2 1 1
GNS SNX11 1 1
GNS PPIG 1 -1
GNS L1CAM 1 -1
GNS CRP 1 -1
ZNF20 PIGC 1 1
ZNF20 NEBL 1 1
ZNF20 CBARA1 1 1
ZNF20 AP1M2 1 1
ZNF20 FLJ20850 1 1
ZNF20 L1CAM 1 -1
ZNF20 CRP 1 -1
PDE4DIP PIGC 1 1
PIGC NEBL 1 1
PIGC CBARA1 1 1
PIGC L1CAM 1 -1
SCAND2 SCAMP2 1 1
SCAND2 RSN 1 -1
SCAND2 FLJ11184 1 -1
ERBB2 NPAT 1 -1
ERBB2 SFRS7 1 -1
NEBL CBARA1 1 1
NEBL AP1M2 1 1
NEBL L1CAM 1 -1
NEBL CRP 1 -1
CBARA1 HIG2 1 1
CBARA1 TINF2 1 1
CBARA1 SNX11 1 1
CBARA1 FLJ20850 1 1
CBARA1 PPIG 1 -1
CBARA1 L1CAM 1 -1
CBARA1 CRP 1 -1
CBARA1 FLJ11184 1 -1
SCAMP2 AP1M2 1 1
SCAMP2 CUL5 1 -1
SCAMP2 XRCC4 1 -1
SCAMP2 NPAT 1 -1
SCAMP2 SFRS7 1 -1
AP1M2 FLJ20850 1 1
AP1M2 NPAT 1 -1
HIG2 SPAG4 1 1
SPAG4 SNX11 1 1
SPAG4 CUL5 1 -1
SPAG4 DICER1 1 -1
TINF2 PPIG 1 -1
TINF2 L1CAM 1 -1
TINF2 CRP 1 -1
TINF2 FLJ11184 1 -1
SNX11 FLJ20850 1 1
SNX11 L1CAM 1 -1
SNX11 CRP 1 -1
ATP6V0A4 FLJ20850 1 1
ATP6V0A4 SFRS7 1 -1
CENTD2 FLJ20850 1 1
CENTD2 RSN 1 -1
CENTD2 XRCC4 1 -1
CENTD2 NPAT 1 -1
CENTD2 SFRS7 1 -1
FLJ20850 RSN 1 -1
FLJ20850 XRCC4 1 -1
FLJ20850 NPAT 1 -1
FLJ20850 PNN 1 -1
FLJ20850 DICER1 1 -1
FLJ20850 SFRS7 1 -1
RSN CUL5 -1 -1
RSN PAWR -1 -1
RSN XRCC4 -1 -1
RSN ZNF141 -1 -1
RSN PPIG -1 -1
RSN NPAT -1 -1
RSN PNN -1 -1
RSN DICER1 -1 -1
RSN SFRS7 -1 -1
RSN FLJ11184 -1 -1
RSN PRO1853 -1 -1
MARK3 PAWR -1 -1
MARK3 PNN -1 -1
MARK3 DICER1 -1 -1
CUL5 XRCC4 -1 -1
CUL5 ZNF141 -1 -1
CUL5 PPIG -1 -1
CUL5 NPAT -1 -1
CUL5 PNN -1 -1
CUL5 DICER1 -1 -1
CUL5 SFRS7 -1 -1
CUL5 FLJ11184 -1 -1
PAWR PNN -1 -1
PAWR DICER1 -1 -1
PAWR PRO1853 -1 -1
HUS1 XRCC4 -1 -1
HUS1 SFRS7 -1 -1
XRCC4 ZNF141 -1 -1
XRCC4 NPAT -1 -1
XRCC4 PNN -1 -1
XRCC4 SFRS7 -1 -1
XRCC4 FLJ11184 -1 -1
XRCC4 PRO1853 -1 -1
ZNF141 PPIG -1 -1
ZNF141 NPAT -1 -1
ZNF141 FLJ11184 -1 -1
ZNF141 PRO1853 -1 -1
PPIG NPAT -1 -1
PPIG PNN -1 -1
PPIG DICER1 -1 -1
PPIG FLJ11184 -1 -1
NPAT PNN -1 -1
NPAT DICER1 -1 -1
NPAT SFRS7 -1 -1
NPAT PRO1853 -1 -1
PNN DICER1 -1 -1
PNN SFRS7 -1 -1
DICER1 SFRS7 -1 -1
SFRS7 PRO1853 -1 -1
L1CAM CRP -1 -1
EGFR-Module
TAZ ICAM1 1 1
TAZ ETV6 1 1
TAZ FGA 1 1
TAZ CYP27B1 1 1
TAZ SERPINB8 1 1
TAZ TGM2 1 1
TAZ EGFR 1 1
TAZ TCP11 1 1
TAZ ATP6V0E 1 -1
TAZ RPA1 1 -1
TAZ KIAA0494 1 -1
TAZ UQCRH 1 -1
TAZ TCEAL1 1 -1
TAZ ENPP4 1 -1
TAZ CANX 1 -1
TAZ SURB7 1 -1
TAZ H3F3B 1 -1
ICAM1 ETV6 1 1
ICAM1 SERPINB8 1 1
ICAM1 TGM2 1 1
ICAM1 LBP 1 1
ICAM1 PTGS1 1 1
ICAM1 FGG 1 1
ICAM1 TCP11 1 1
ICAM1 PARVB 1 1
ICAM1 ATP6V0E 1 -1
ICAM1 MKRN1 1 -1
ICAM1 TCEAL1 1 -1
ICAM1 ENPP4 1 -1
ICAM1 NDUFB1 1 -1
ICAM1 RAD50 1 -1
ICAM1 H3F3B 1 -1
HK2 CYP27B1 1 1
HK2 SLC39A4 1 1
HK2 RCN1 1 -1
GALNT3 EGFR 1 1
GALNT3 TCEAL1 1 -1
GALNT3 PBX3 1 -1
FGB FGA 1 1
FGB LBP 1 1
FGB FGG 1 1
ETV6 EGFR 1 1
ETV6 ATP6V0E 1 -1
ETV6 TCEAL1 1 -1
ETV6 ENPP4 1 -1
ETV6 RAD50 1 -1
ETV6 H3F3B 1 -1
FGA CYP27B1 1 1
FGA LBP 1 1
FGA FGG 1 1
FGA TCP11 1 1
FGA ATP6V0E 1 -1
FGA RPA1 1 -1
FGA KIAA0494 1 -1
FGA UQCRH 1 -1
FGA MANBA 1 -1
FGA TCEAL1 1 -1
FGA CANX 1 -1
FGA RAD50 1 -1
FGA SURB7 1 -1
FGA H3F3B 1 -1
CYP27B1 SERPINB8 1 1
CYP27B1 TGM2 1 1
CYP27B1 LBP 1 1
CYP27B1 CANX 1 -1
CYP27B1 H3F3B 1 -1
SERPINB8 TGM2 1 1
SERPINB8 LBP 1 1
SERPINB8 PTGS1 1 1
SERPINB8 PARVB 1 1
SERPINB8 MANBA 1 -1
SERPINB8 RAD50 1 -1
ARTN TGM2 1 1
ARTN PHLDA1 1 1
ARTN SLC39A4 1 1
COL13A1 EGFR 1 1
COL13A1 MKRN1 1 -1
TGM2 LBP 1 1
TGM2 SLC39A4 1 1
TGM2 PARVB 1 1
TGM2 KIAA0494 1 -1
TGM2 TCEAL1 1 -1
TGM2 ENPP4 1 -1
TGM2 NDUFB1 1 -1
TGM2 RAD50 1 -1
TGM2 SURB7 1 -1
TGM2 H3F3B 1 -1
EGFR LBP 1 1
EGFR MKRN1 1 -1
EGFR TCEAL1 1 -1
EGFR CANX 1 -1
EGFR RAD50 1 -1
LBP FGG 1 1
LBP ATP6V0E 1 -1
LBP MKRN1 1 -1
LBP RPA1 1 -1
LBP KIAA0494 1 -1
LBP DDB2 1 -1
LBP MANBA 1 -1
LBP TCEAL1 1 -1
LBP ENPP4 1 -1
LBP RAD50 1 -1
LBP SURB7 1 -1
LBP H3F3B 1 -1
PTGS1 PARVB 1 1
PTGS1 H3F3B 1 -1
SLC39A4 PARVB 1 1
SLC39A4 KIAA0494 1 -1
SLC39A4 DDB2 1 -1
SLC39A4 ENPP4 1 -1
TCP11 ATP6V0E 1 -1
TCP11 MKRN1 1 -1
TCP11 RPA1 1 -1
TCP11 KIAA0494 1 -1
TCP11 UQCRH 1 -1
TCP11 MANBA 1 -1
TCP11 TCEAL1 1 -1
TCP11 RAD50 1 -1
TCP11 SURB7 1 -1
TCP11 H3F3B 1 -1
PARVB KIAA0494 1 -1
PARVB TCEAL1 1 -1
PARVB NDUFB1 1 -1
ATP6V0E RCN1 -1 -1
ATP6V0E RPA1 -1 -1
ATP6V0E UQCRH -1 -1
ATP6V0E MANBA -1 -1
ATP6V0E TCEAL1 -1 -1
ATP6V0E ENPP4 -1 -1
ATP6V0E SGCB -1 -1
ATP6V0E NDUFB1 -1 -1
ATP6V0E CANX -1 -1
ATP6V0E RAD50 -1 -1
ATP6V0E SURB7 -1 -1
ATP6V0E H3F3B -1 -1
RCN1 UQCRH -1 -1
RCN1 MANBA -1 -1
MKRN1 RPA1 -1 -1
MKRN1 KIAA0494 -1 -1
MKRN1 SLC11A2 -1 -1
MKRN1 MKLN1 -1 -1
MKRN1 H3F3B -1 -1
RPA1 KIAA0494 -1 -1
RPA1 UQCRH -1 -1
RPA1 MANBA -1 -1
RPA1 TCEAL1 -1 -1
RPA1 PBX3 -1 -1
RPA1 MKLN1 -1 -1
RPA1 CANX -1 -1
RPA1 RAD50 -1 -1
RPA1 SURB7 -1 -1
RPA1 H3F3B -1 -1
RPA1 SORT1 -1 -1
KIAA0494 SLC11A2 -1 -1
KIAA0494 MANBA -1 -1
KIAA0494 TCEAL1 -1 -1
KIAA0494 PBX3 -1 -1
KIAA0494 ENPP4 -1 -1
KIAA0494 MKLN1 -1 -1
KIAA0494 CANX -1 -1
KIAA0494 RAD50 -1 -1
KIAA0494 SURB7 -1 -1
KIAA0494 H3F3B -1 -1
KIAA0494 SORT1 -1 -1
UQCRH MANBA -1 -1
UQCRH SGCB -1 -1
UQCRH NDUFB1 -1 -1
UQCRH CANX -1 -1
UQCRH SURB7 -1 -1
UQCRH H3F3B -1 -1
UQCRH SORT1 -1 -1
SLC11A2 CANX -1 -1
SLC11A2 RAD50 -1 -1
SLC11A2 SURB7 -1 -1
SLC11A2 H3F3B -1 -1
SLC11A2 SORT1 -1 -1
DDB2 TCEAL1 -1 -1
DDB2 ENPP4 -1 -1
MANBA TCEAL1 -1 -1
MANBA NDUFB1 -1 -1
MANBA H3F3B -1 -1
TCEAL1 ENPP4 -1 -1
TCEAL1 NDUFB1 -1 -1
TCEAL1 CANX -1 -1
TCEAL1 RAD50 -1 -1
TCEAL1 SURB7 -1 -1
TCEAL1 H3F3B -1 -1
PBX3 ENPP4 -1 -1
PBX3 SGCB -1 -1
PBX3 CANX -1 -1
PBX3 RAD50 -1 -1
PBX3 H3F3B -1 -1
ENPP4 MKLN1 -1 -1
ENPP4 CANX -1 -1
ENPP4 RAD50 -1 -1
ENPP4 SURB7 -1 -1
ENPP4 SORT1 -1 -1
MKLN1 SURB7 -1 -1
MKLN1 SORT1 -1 -1
SGCB CANX -1 -1
SGCB SURB7 -1 -1
SGCB H3F3B -1 -1
NDUFB1 RAD50 -1 -1
NDUFB1 SURB7 -1 -1
CANX RAD50 -1 -1
CANX SURB7 -1 -1
CANX H3F3B -1 -1
RAD50 SURB7 -1 -1
RAD50 H3F3B -1 -1
SURB7 H3F3B -1 -1
AKT-Module
AKT1 BIK 1 1
AKT1 DDR1 1 1
AKT1 CYB561 1 1
AKT1 LASP1 1 1
AKT1 MVK 1 1
AKT1 SPINT1 1 1
AKT1 TJP3 1 1
AKT1 ARHGEF16 1 1
AKT1 SLC37A1 1 1
AKT1 PAFAH1B3 1 1
AKT1 PFKL 1 1
BIK DDR1 1 1
BIK CYB561 1 1
BIK MVK 1 1
BIK SPINT1 1 1
BIK TJP3 1 1
BIK SLC37A1 1 1
BIK PAFAH1B3 1 1
BIK PFKL 1 1
DDR1 CYB561 1 1
DDR1 LASP1 1 1
DDR1 MVK 1 1
DDR1 SPINT1 1 1
DDR1 TJP3 1 1
DDR1 ARHGEF16 1 1
DDR1 SLC37A1 1 1
DDR1 PAFAH1B3 1 1
DDR1 PFKL 1 1
CYB561 LASP1 1 1
CYB561 MVK 1 1
CYB561 SPINT1 1 1
CYB561 TJP3 1 1
CYB561 ARHGEF16 1 1
CYB561 SLC37A1 1 1
CYB561 PAFAH1B3 1 1
CYB561 PFKL 1 1
LASP1 MVK 1 1
LASP1 SPINT1 1 1
LASP1 TJP3 1 1
LASP1 ARHGEF16 1 1
LASP1 SLC37A1 1 1
LASP1 PAFAH1B3 1 1
LASP1 PFKL 1 1
MVK SPINT1 1 1
MVK TJP3 1 1
MVK ARHGEF16 1 1
MVK PAFAH1B3 1 1
MVK PFKL 1 1
SPINT1 TJP3 1 1
SPINT1 ARHGEF16 1 1
SPINT1 SLC37A1 1 1
SPINT1 PAFAH1B3 1 1
SPINT1 PFKL 1 1
TJP3 ARHGEF16 1 1
TJP3 SLC37A1 1 1
TJP3 PAFAH1B3 1 1
TJP3 PFKL 1 1
ARHGEF16 SLC37A1 1 1
ARHGEF16 PAFAH1B3 1 1
ARHGEF16 PFKL 1 1
SLC37A1 PAFAH1B3 1 1
SLC37A1 PFKL 1 1
PAFAH1B3 PFKL 1 1
IL12-Module
CD3E IL12B 1 1
CD3E STAT4 1 1
CD3E IL12RB2 1 1
CD3E IL12A 1 1
CD3E CD3G 1 1
CD3E CD3D 1 1
CD3E IL18R1 1 1
IL12B STAT4 1 1
IL12B IL12RB2 1 1
IL12B CD3G 1 1
IL12B CD3D 1 1
STAT4 JAK2 1 1
STAT4 IL12A 1 1
STAT4 IL18 1 1
STAT4 CD3G 1 1
STAT4 CD3D 1 1
STAT4 IL18R1 1 1
JAK2 CD3G 1 1
JAK2 CD3D 1 1
JAK2 IL18R1 1 1
IL12RB1 MAPK8 1 1
IL12RB1 IL18R1 1 1
IL12RB2 CD3G 1 1
IL12RB2 CD3D 1 1
IL12A CD3G 1 1
IL18 CD3G 1 1
IL18 CD3D 1 1
CD3G CD3D 1 1
CD3G IL18R1 1 1
CD3D IL18R1 1 1
MAPK8 IL18R1 1 1
IL4-Module
JAK3 IL4 1 1
GRB2 RPS6KB1 1 1
STAT6 SHC1 1 1
STAT6 AKT1 1 1
SHC1 AKT1 1 1
IL4R JAK1 1 1
IRS1 JAK1 1 1
IL2-Module
RAF1 CSNK2A1 1 1
RAF1 MAP2K1 1 1
IL2RB IL2RG 1 1
IL2RB SYK 1 1
IL2RB IL2RA 1 1
SOS1 MAPK8 1 1
GRB2 HRAS 1 1
GRB2 MAPK3 1 1
GRB2 CSNK2A1 1 1
HRAS MAPK3 1 1
JUN FOS 1 1
MAPK3 MAP2K1 1 1
MAPK3 ELK1 1 1
IL2RG SYK 1 1
JAK1 MAP2K1 1 1
JAK1 FOS 1 1
JAK3 ELK1 1 1
JAK3 IL2RA 1 1
JAK3 MAPK8 1 1
CSNK2A1 MAP2K1 1 1
CSNK2A1 SHC1 1 1
MAP2K1 SYK 1 1
ELK1 IL2RA 1 1
IL2RA MAPK8 1 1
IL13-Module
IL13RA1 JAK1 1 1
TYK2 IL4R 1 1
IL4R JAK1 1 1
IFNG-Module
CSRP3 ELK4 1 1
FOSL1 BAK1 1 1
SKP1A SF3A1 1 1
SKP1A NMI 1 1
SKP1A IFI35 1 1
SKP1A PSME1 1 1
SKP1A EIF2B1 1 1
SKP1A HADHB 1 1
SKP1A ADAR 1 1
SKP1A SDCBP 1 1
SKP1A ATP6V0B 1 1
SKP1A PPP3CA 1 1
SKP1A BTG1 1 1
SKP1A PMAIP1 1 1
SKP1A BST2 1 1
SKP1A PSMB8 1 1
SKP1A SFRS2 1 1
SKP1A BAG1 1 1
HLA-B SF3A1 1 1
HLA-B HLA-A 1 1
HLA-B NMI 1 1
HLA-B IFI35 1 1
HLA-B PSME1 1 1
HLA-B GBP1 1 1
HLA-B IRF1 1 1
HLA-B ADAR 1 1
HLA-B SDCBP 1 1
HLA-B ATP6V0B 1 1
HLA-B PSMB10 1 1
HLA-B PPP3CA 1 1
HLA-B BTG1 1 1
HLA-B BST2 1 1
HLA-B IL15RA 1 1
HLA-B STAT1 1 1
HLA-B PSMB8 1 1
HLA-B SFRS2 1 1
HLA-B ICAM1 1 1
HLA-B TAP1 1 1
SF3A1 EIF2B1 1 1
SF3A1 HADHB 1 1
SF3A1 BTG1 1 1
SF3A1 SFRS2 1 1
SF3A1 BAG1 1 1
CEBPD COL16A1 1 1
CEBPD SDCBP 1 1
CEBPD BTG1 1 1
CEBPD IL6 1 1
HLA-A NMI 1 1
HLA-A IFI35 1 1
HLA-A PSME1 1 1
HLA-A GBP1 1 1
HLA-A IRF1 1 1
HLA-A ADAR 1 1
HLA-A SDCBP 1 1
HLA-A ATP6V0B 1 1
HLA-A PSMB10 1 1
HLA-A PPP3CA 1 1
HLA-A BTG1 1 1
HLA-A BST2 1 1
HLA-A IL15RA 1 1
HLA-A STAT1 1 1
HLA-A PSMB8 1 1
HLA-A ICAM1 1 1
HLA-A TAP1 1 1
HLA-A IL6 1 1
NMI IFI35 1 1
NMI PSME1 1 1
NMI EPS15 1 1
NMI GBP1 1 1
NMI HADHB 1 1
NMI IRF1 1 1
NMI ADAR 1 1
NMI SDCBP 1 1
NMI PSMB10 1 1
NMI PPP3CA 1 1
NMI BTG1 1 1
NMI BST2 1 1
NMI IL15RA 1 1
NMI PLOD2 1 1
NMI STAT1 1 1
NMI PSMB8 1 1
NMI SFRS2 1 1
NMI ICAM1 1 1
NMI TAP1 1 1
NMI IL6 1 1
IFI35 PSME1 1 1
IFI35 BAK1 1 1
IFI35 GBP1 1 1
IFI35 IRF1 1 1
IFI35 ADAR 1 1
IFI35 ATP6V0B 1 1
IFI35 PSMB10 1 1
IFI35 PMAIP1 1 1
IFI35 BST2 1 1
IFI35 IL15RA 1 1
IFI35 STAT1 1 1
IFI35 PSMB8 1 1
IFI35 ICAM1 1 1
IFI35 TAP1 1 1
COL16A1 VEGFC 1 1
PSME1 GBP1 1 1
PSME1 EIF2B1 1 1
PSME1 HADHB 1 1
PSME1 IRF1 1 1
PSME1 ADAR 1 1
PSME1 ATP6V0B 1 1
PSME1 PSMB10 1 1
PSME1 BST2 1 1
PSME1 IL15RA 1 1
PSME1 STAT1 1 1
PSME1 PSMB8 1 1
PSME1 SFRS2 1 1
PSME1 TAP1 1 1
BAK1 IRF1 1 1
BAK1 ATP6V0B 1 1
BAK1 ELK4 1 1
BAK1 TEAD4 1 1
BAK1 IL15RA 1 1
BAK1 ICAM1 1 1
BAK1 TAP1 1 1
EPS15 GBP1 1 1
EPS15 HADHB 1 1
EPS15 SDCBP 1 1
EPS15 PPP3CA 1 1
EPS15 BTG1 1 1
EPS15 IL15RA 1 1
EPS15 STAT1 1 1
EPS15 IL6 1 1
GBP1 IRF1 1 1
GBP1 ADAR 1 1
GBP1 SDCBP 1 1
GBP1 PSMB10 1 1
GBP1 PPP3CA 1 1
GBP1 BTG1 1 1
GBP1 BST2 1 1
GBP1 IL15RA 1 1
GBP1 VEGFC 1 1
GBP1 PLOD2 1 1
GBP1 STAT1 1 1
GBP1 PSMB8 1 1
GBP1 SFRS2 1 1
GBP1 ICAM1 1 1
GBP1 TAP1 1 1
GBP1 IL6 1 1
EIF2B1 HADHB 1 1
EIF2B1 ADAR 1 1
EIF2B1 SDCBP 1 1
EIF2B1 BTG1 1 1
EIF2B1 VEGFC 1 1
EIF2B1 PLOD2 1 1
EIF2B1 SFRS2 1 1
HADHB ADAR 1 1
HADHB SDCBP 1 1
HADHB PPP3CA 1 1
HADHB BTG1 1 1
HADHB VEGFC 1 1
HADHB SFRS2 1 1
HADHB BAG1 1 1
IRF1 ADAR 1 1
IRF1 SDCBP 1 1
IRF1 PSMB10 1 1
IRF1 CASP8 1 1
IRF1 BTG1 1 1
IRF1 BST2 1 1
IRF1 IL15RA 1 1
IRF1 STAT1 1 1
IRF1 PSMB8 1 1
IRF1 SFRS2 1 1
IRF1 ICAM1 1 1
IRF1 TAP1 1 1
IRF1 IL6 1 1
ADAR PSMB10 1 1
ADAR BTG1 1 1
ADAR BST2 1 1
ADAR STAT1 1 1
ADAR PSMB8 1 1
ADAR SFRS2 1 1
ADAR TAP1 1 1
SDCBP PSMB10 1 1
SDCBP PPP3CA 1 1
SDCBP BTG1 1 1
SDCBP IL15RA 1 1
SDCBP VEGFC 1 1
SDCBP PLOD2 1 1
SDCBP STAT1 1 1
SDCBP PSMB8 1 1
SDCBP SFRS2 1 1
SDCBP TAP1 1 1
SDCBP IL6 1 1
ATP6V0B BST2 1 1
ATP6V0B PSMB8 1 1
ATP6V0B SFRS2 1 1
ATP6V0B TAP1 1 1
ELK4 TEAD4 1 1
PSMB10 BTG1 1 1
PSMB10 BST2 1 1
PSMB10 IL15RA 1 1
PSMB10 STAT1 1 1
PSMB10 PSMB8 1 1
PSMB10 ICAM1 1 1
PSMB10 TAP1 1 1
CASP8 ICAM1 1 1
PPP3CA BTG1 1 1
PPP3CA VEGFC 1 1
PPP3CA PLOD2 1 1
PPP3CA STAT1 1 1
PPP3CA PSMB8 1 1
BTG1 VEGFC 1 1
BTG1 PLOD2 1 1
BTG1 STAT1 1 1
BTG1 PSMB8 1 1
BTG1 SFRS2 1 1
BTG1 TAP1 1 1
BTG1 IL6 1 1
TEAD4 ICAM1 1 1
BST2 IL15RA 1 1
BST2 STAT1 1 1
BST2 PSMB8 1 1
BST2 TAP1 1 1
IL15RA STAT1 1 1
IL15RA PSMB8 1 1
IL15RA ICAM1 1 1
IL15RA TAP1 1 1
IL15RA IL6 1 1
VEGFC PLOD2 1 1
VEGFC IL6 1 1
PLOD2 STAT1 1 1
PLOD2 SFRS2 1 1
STAT1 PSMB8 1 1
STAT1 SFRS2 1 1
STAT1 TAP1 1 1
PSMB8 SFRS2 1 1
PSMB8 ICAM1 1 1
PSMB8 TAP1 1 1
SFRS2 TAP1 1 1
ICAM1 TAP1 1 1
ICAM1 IL6 1 1
TGFB-Module
MMP3 LAMB1 1 1
MMP3 SPARC 1 1
MMP3 MMP2 1 1
MMP3 COL16A1 1 1
MMP3 TCF7L2 1 1
MMP3 COL3A1 1 1
MMP3 ITGB5 1 1
MMP3 CSPG2 1 1
MMP3 COL6A3 1 1
MMP3 LAMA4 1 1
MMP3 COL6A1 1 1
LAMB1 SPARC 1 1
LAMB1 MMP2 1 1
LAMB1 COL16A1 1 1
LAMB1 TCF7L2 1 1
LAMB1 COL3A1 1 1
LAMB1 HSPG2 1 1
LAMB1 ITGB5 1 1
LAMB1 TNFRSF1A 1 1
LAMB1 PLAT 1 1
LAMB1 CSPG2 1 1
LAMB1 COL6A3 1 1
LAMB1 NOTCH2 1 1
LAMB1 LAMA4 1 1
LAMB1 COL6A1 1 1
SPARC MMP2 1 1
SPARC COL16A1 1 1
SPARC TCF7L2 1 1
SPARC COL3A1 1 1
SPARC HSPG2 1 1
SPARC ITGB5 1 1
SPARC TNFRSF1A 1 1
SPARC PLAT 1 1
SPARC CSPG2 1 1
SPARC COL6A3 1 1
SPARC NOTCH2 1 1
SPARC LAMA4 1 1
SPARC COL6A1 1 1
MMP2 COL16A1 1 1
MMP2 TCF7L2 1 1
MMP2 COL3A1 1 1
MMP2 HSPG2 1 1
MMP2 ITGB5 1 1
MMP2 TNFRSF1A 1 1
MMP2 PLAT 1 1
MMP2 CSPG2 1 1
MMP2 COL6A3 1 1
MMP2 NOTCH2 1 1
MMP2 LAMA4 1 1
MMP2 COL6A1 1 1
COL16A1 TCF7L2 1 1
COL16A1 COL3A1 1 1
COL16A1 HSPG2 1 1
COL16A1 ITGB5 1 1
COL16A1 NEO1 1 1
COL16A1 TNFRSF1A 1 1
COL16A1 PLAT 1 1
COL16A1 CSPG2 1 1
COL16A1 COL6A3 1 1
COL16A1 COL6A1 1 1
TCF7L2 COL3A1 1 1
TCF7L2 HSPG2 1 1
TCF7L2 ITGB5 1 1
TCF7L2 NEO1 1 1
TCF7L2 TNFRSF1A 1 1
TCF7L2 CSPG2 1 1
TCF7L2 COL6A3 1 1
TCF7L2 NOTCH2 1 1
TCF7L2 LAMA4 1 1
TCF7L2 COL6A1 1 1
COL3A1 HSPG2 1 1
COL3A1 ITGB5 1 1
COL3A1 TNFRSF1A 1 1
COL3A1 PLAT 1 1
COL3A1 CSPG2 1 1
COL3A1 COL6A3 1 1
COL3A1 NOTCH2 1 1
COL3A1 LAMA4 1 1
COL3A1 COL6A1 1 1
HSPG2 ITGB5 1 1
HSPG2 TNFRSF1A 1 1
HSPG2 CSPG2 1 1
HSPG2 COL6A3 1 1
HSPG2 NOTCH2 1 1
HSPG2 LAMA4 1 1
HSPG2 COL6A1 1 1
ITGB5 NEO1 1 1
ITGB5 TNFRSF1A 1 1
ITGB5 PLAT 1 1
ITGB5 CSPG2 1 1
ITGB5 COL6A3 1 1
ITGB5 NOTCH2 1 1
ITGB5 LAMA4 1 1
ITGB5 COL6A1 1 1
NEO1 PLAT 1 1
TNFRSF1A CSPG2 1 1
TNFRSF1A COL6A3 1 1
TNFRSF1A NOTCH2 1 1
TNFRSF1A LAMA4 1 1
TNFRSF1A COL6A1 1 1
PLAT CSPG2 1 1
PLAT COL6A3 1 1
PLAT NOTCH2 1 1
PLAT LAMA4 1 1
PLAT COL6A1 1 1
CSPG2 COL6A3 1 1
CSPG2 NOTCH2 1 1
CSPG2 LAMA4 1 1
CSPG2 COL6A1 1 1
COL6A3 NOTCH2 1 1
COL6A3 LAMA4 1 1
COL6A3 COL6A1 1 1
NOTCH2 LAMA4 1 1
NOTCH2 COL6A1 1 1
LAMA4 COL6A1 1 1
ERneg
MYC-Module
ABCC3 MST1R -1 -1
ABCC3 MYC -1 1
ABCC3 PCOLCE2 -1 1
ALDH1B1 PCOLCE2 1 1
DUSP2 ERBB3 1 -1
DUSP2 MST1R 1 -1
DUSP2 MYC 1 1
ERBB3 MST1R -1 -1
ERBB3 PCOLCE2 -1 1
MST1R MYC -1 1
MYC PCOLCE2 1 1
E2F3-Module
BCL2L11 CCNE2 1 1
BCL2L11 CIT 1 1
BCL2L11 EZH2 1 1
BCL2L11 PCNA 1 1
BCL2L11 ZWINT 1 1
CCNE1 CCNE2 1 1
CCNE1 CDKN2A 1 1
CCNE1 CIT 1 1
CCNE1 EZH2 1 1
CCNE1 FEN1 1 1
CCNE1 NASP 1 1
CCNE1 NETO2 1 1
CCNE1 NUP155 1 1
CCNE1 PCNA 1 1
CCNE1 PER1 1 -1
CCNE1 POLE2 1 1
CCNE1 RECQL4 1 1
CCNE1 RPA1 1 1
CCNE1 TEAD4 1 1
CCNE1 TFDP1 1 1
CCNE1 UGT8 1 1
CCNE1 ZWINT 1 1
CCNE2 CDKN2A 1 1
CCNE2 CIT 1 1
CCNE2 DCK 1 1
CCNE2 EZH2 1 1
CCNE2 FEN1 1 1
CCNE2 GCH1 1 1
CCNE2 NASP 1 1
CCNE2 NETO2 1 1
CCNE2 NUP155 1 1
CCNE2 PCNA 1 1
CCNE2 PER1 1 -1
CCNE2 POLE2 1 1
CCNE2 PXMP2 1 1
CCNE2 RECQL4 1 1
CCNE2 TFDP1 1 1
CCNE2 ZWINT 1 1
CDKN2A CIT 1 1
CDKN2A EZH2 1 1
CDKN2A FEN1 1 1
CDKN2A NASP 1 1
CDKN2A NUP155 1 1
CDKN2A PCNA 1 1
CDKN2A PXMP2 1 1
CDKN2A RECQL4 1 1
CDKN2A RPA1 1 1
CDKN2A TEAD4 1 1
CDKN2A TFDP1 1 1
CDKN2A UGT8 1 1
CDKN2A ZWINT 1 1
CIT EZH2 1 1
CIT FEN1 1 1
CIT NASP 1 1
CIT NUP155 1 1
CIT PCNA 1 1
CIT PER1 1 -1
CIT POLE2 1 1
CIT PXMP2 1 1
CIT RECQL4 1 1
CIT RPA1 1 1
CIT TEAD4 1 1
CIT TFDP1 1 1
CIT UGT8 1 1
CIT ZWINT 1 1
DCK EZH2 1 1
DCK FEN1 1 1
DCK GCH1 1 1
DCK NUP155 1 1
DCK PCNA 1 1
DCK POLE2 1 1
DCK RPA1 1 1
DCK TFDP1 1 1
DCK ZWINT 1 1
EZH2 FEN1 1 1
EZH2 GCH1 1 1
EZH2 NASP 1 1
EZH2 NETO2 1 1
EZH2 NUP155 1 1
EZH2 PCNA 1 1
EZH2 PER1 1 -1
EZH2 POLE2 1 1
EZH2 RECQL4 1 1
EZH2 RPA1 1 1
EZH2 TEAD4 1 1
EZH2 TFDP1 1 1
EZH2 UGT8 1 1
EZH2 ZWINT 1 1
FEN1 GCH1 1 1
FEN1 NASP 1 1
FEN1 NETO2 1 1
FEN1 NUP155 1 1
FEN1 PCNA 1 1
FEN1 PER1 1 -1
FEN1 POLE2 1 1
FEN1 PXMP2 1 1
FEN1 RECQL4 1 1
FEN1 RPA1 1 1
FEN1 TEAD4 1 1
FEN1 TFDP1 1 1
FEN1 UGT8 1 1
FEN1 ZWINT 1 1
GCH1 PCNA 1 1
GCH1 POLE2 1 1
GCH1 TFDP1 1 1
GCH1 ZWINT 1 1
NASP NETO2 1 1
NASP PCNA 1 1
NASP PXMP2 1 1
NASP RECQL4 1 1
NASP RPA1 1 1
NASP TEAD4 1 1
NASP UGT8 1 1
NASP ZWINT 1 1
NETO2 NUP155 1 1
NETO2 PCNA 1 1
NETO2 ZWINT 1 1
NUP155 PCNA 1 1
NUP155 PER1 1 -1
NUP155 POLE2 1 1
NUP155 PXMP2 1 1
NUP155 RPA1 1 1
NUP155 TEAD4 1 1
NUP155 TFDP1 1 1
NUP155 UGT8 1 1
NUP155 ZWINT 1 1
OPN3 PCNA 1 1
PCNA PER1 1 -1
PCNA POLE2 1 1
PCNA PXMP2 1 1
PCNA RECQL4 1 1
PCNA RPA1 1 1
PCNA TFDP1 1 1
PCNA UGT8 1 1
PCNA ZWINT 1 1
PEG10 UGT8 1 1
PER1 POLE2 -1 1
PER1 RECQL4 -1 1
PER1 UGT8 -1 1
PER1 ZWINT -1 1
POLE2 RECQL4 1 1
POLE2 RPA1 1 1
POLE2 TFDP1 1 1
POLE2 UGT8 1 1
POLE2 ZWINT 1 1
PXMP2 RPA1 1 1
PXMP2 ZWINT 1 1
RECQL4 TEAD4 1 1
RECQL4 UGT8 1 1
RECQL4 ZWINT 1 1
RPA1 TFDP1 1 1
RPA1 UGT8 1 1
RPA1 ZWINT 1 1
TEAD4 ZWINT 1 1
TFDP1 UGT8 1 1
TFDP1 ZWINT 1 1
UGT8 ZWINT 1 1
RAS-Module
ABCA1 ADAMTS5 -1 -1
ABCA1 GAS1 -1 -1
ADAMTS5 CSNK1D -1 1
ADAMTS5 GAS1 -1 -1
ADAMTS5 ST5 -1 -1
ADAMTS5 TOP1 -1 1
ARHGEF9 DUSP4 -1 1
ARHGEF9 FGFR2 -1 -1
ARHGEF9 LYN -1 -1
ARHGEF9 MID1 -1 -1
ARHGEF9 NFIB -1 -1
ARHGEF9 ST5 -1 -1
ARHGEF9 TCF7L2 -1 -1
BCL6 GAS1 -1 -1
BCL6 TCF7L2 -1 -1
CASP1 CYP1B1 -1 -1
CASP1 FLNB -1 1
CASP1 IL11 -1 1
CASP1 LYN -1 -1
CASP1 MDH1 -1 -1
CASP1 SDC4 -1 1
CASP1 STX1A -1 1
CASP1 TBX3 -1 1
CASP1 TRIM22 -1 -1
CSNK1D HRAS 1 1
DUSP4 FGFR2 1 -1
DUSP4 FLRT3 1 1
DUSP4 HRAS 1 1
DUSP4 KCNK1 1 1
DUSP4 LYN 1 -1
DUSP4 MDH1 1 -1
DUSP4 MID1 1 -1
DUSP4 NFIB 1 -1
DUSP4 SDC1 1 1
DUSP4 SLC9A1 1 1
DUSP4 ST5 1 -1
DUSP4 STX1A 1 1
DUSP4 TBX3 1 1
DUSP4 TIA1 1 -1
DUSP4 TOB1 1 1
FGFR2 MDH1 -1 -1
FGFR2 MID1 -1 -1
FGFR2 NFIB -1 -1
FGFR2 SDC1 -1 1
FGFR2 SLC9A1 -1 1
FGFR2 STX1A -1 1
FGFR2 TCF7L2 -1 -1
FGFR2 ZNF192 -1 -1
FLNB SDC4 1 1
FLNB TBX3 1 1
FLNB TRIM22 1 -1
FN1 GAS1 -1 -1
FN1 ST5 -1 -1
FN1 TGFB2 -1 -1
GAS1 MID1 -1 -1
GAS1 ST5 -1 -1
GAS1 TOP1 -1 1
HNRPH1 TIA1 -1 -1
HNRPH1 TRIM22 -1 -1
HRAS LYN 1 -1
HRAS SLC9A1 1 1
HRAS TOB1 1 1
IL11 LYN 1 -1
IL11 MDH1 1 -1
IL11 PIAS1 1 -1
IL11 STX1A 1 1
IL11 TRIM22 1 -1
IL1A MDH1 1 -1
KCNK1 LYN 1 -1
KCNK1 SDC1 1 1
KCNK1 STX1A 1 1
LYN SDC4 -1 1
LYN SLC9A1 -1 1
LYN STX1A -1 1
LYN TBX3 -1 1
LYN TOB1 -1 1
LYN TRIM22 -1 -1
MDH1 STX1A -1 1
MDH1 TIA1 -1 -1
MID1 NFIB -1 -1
MID1 ST5 -1 -1
MID1 STX1A -1 1
MID1 TCF7L2 -1 -1
MID1 TOB1 -1 1
NFIB ST5 -1 -1
NFIB STX1A -1 1
NFIB TCF7L2 -1 -1
PIAS1 TRIM22 -1 -1
PPBP TIA1 1 -1
SDC1 SDC4 1 1
SDC1 STX1A 1 1
SDC1 TOB1 1 1
SDC1 TRIM22 1 -1
SDC4 TOB1 1 1
SDC4 TOP1 1 1
SDC4 TRIM22 1 -1
SEMA4C SLC9A1 1 1
SEMA4C STX1A 1 1
SEMA4C TOP1 1 1
SLC9A1 STX1A 1 1
SLC9A1 TBX3 1 1
SLC9A1 TOP1 1 1
ST5 TCF7L2 -1 -1
ST5 TGFB2 -1 -1
ST5 TOB1 -1 1
ST5 TOP1 -1 1
STX1A TOP1 1 1
STX1A TRIM22 1 -1
TBX3 TOB1 1 1
TIA1 TRIM22 -1 -1
ERBB2-Module
GABARAP ACTR1A 1 1
GABARAP PSAP 1 1
GABARAP ATP6V0E 1 1
GABARAP FIBP 1 1
GABARAP CNOT8 1 1
GABARAP FUCA1 1 1
GABARAP RABAC1 1 1
GABARAP TERF2 1 1
GABARAP PPIC 1 1
GABARAP TM9SF1 1 1
GABARAP MPDU1 1 1
GABARAP GNS 1 1
GABARAP CBARA1 1 1
GABARAP TINF2 1 1
GABARAP L1CAM 1 -1
DNAJB1 ATP6V0E 1 1
DNAJB1 FIBP 1 1
DNAJB1 DNAJB2 1 1
DNAJB1 P4HA2 1 1
DNAJB1 RABAC1 1 1
DNAJB1 DNAJB6 1 1
DNAJB1 TM9SF1 1 1
DNAJB1 ILVBL 1 1
DNAJB1 ZNF20 1 1
DNAJB1 NEBL 1 1
DNAJB1 AP1M2 1 1
DNAJB1 HIG2 1 1
ACTR1A RERE 1 1
ACTR1A GBF1 1 1
ACTR1A ACAA1 1 1
ACTR1A FIBP 1 1
ACTR1A RABAC1 1 1
ACTR1A TM9SF1 1 1
ACTR1A ILVBL 1 1
ACTR1A GNS 1 1
ACTR1A CBARA1 1 1
PSAP ATP6V0E 1 1
PSAP CNOT8 1 1
PSAP FUCA1 1 1
PSAP PPIC 1 1
PSAP HLA-DQB1 1 1
PSAP GNS 1 1
PSAP CBARA1 1 1
PSAP TINF2 1 1
RERE SREBF1 1 1
RERE TFF3 1 1
RERE TCAP 1 1
RERE FBP1 1 1
RERE HRASLS2 1 1
PIP5K2B SDF2 1 1
PIP5K2B TCAP 1 1
PIP5K2B ERBB2 1 1
ATP6V0E CNOT8 1 1
ATP6V0E P4HA2 1 1
ATP6V0E FUCA1 1 1
ATP6V0E RABAC1 1 1
ATP6V0E PPIC 1 1
ATP6V0E TM9SF1 1 1
ATP6V0E FBP1 1 1
ATP6V0E HLA-DQB1 1 1
ATP6V0E GNS 1 1
ATP6V0E TINF2 1 1
ATP6V0E HRASLS2 1 1
GBF1 GOLGA3 1 1
GBF1 TRIM26 1 1
GBF1 CEACAM7 1 1
GBF1 ICA1 1 1
GBF1 ERBB2 1 1
GBF1 HSA9761 1 -1
ACAA1 SREBF1 1 1
ACAA1 RABAC1 1 1
ACAA1 TFF3 1 1
ACAA1 ALDH3B2 1 1
ACAA1 TCAP 1 1
ACAA1 FMO5 1 1
ACAA1 CEACAM7 1 1
ACAA1 ICA1 1 1
ACAA1 FBP1 1 1
ACAA1 ILVBL 1 1
ACAA1 N4BP3 1 1
ACAA1 ERBB2 1 1
ACAA1 HRASLS2 1 1
ACAA1 ABCE1 1 -1
FIBP RABAC1 1 1
FIBP ZFP95 1 1
FIBP TM9SF1 1 1
FIBP OSGEP 1 1
FIBP ILVBL 1 1
FIBP CBARA1 1 1
FIBP TINF2 1 1
GOLGA3 P4HA2 1 1
GOLGA3 ABCC5 1 1
CNOT8 FUCA1 1 1
CNOT8 TERF2 1 1
CNOT8 DNAJB6 1 1
CNOT8 HLA-DQB1 1 1
CNOT8 GNS 1 1
CNOT8 TINF2 1 1
SREBF1 PPIC 1 1
SREBF1 TFF3 1 1
SREBF1 CACNA2D2 1 1
SREBF1 ALDH3B2 1 1
SREBF1 TCAP 1 1
SREBF1 FMO5 1 1
SREBF1 CEACAM7 1 1
SREBF1 DDR1 1 1
SREBF1 ICA1 1 1
SREBF1 TM9SF1 1 1
SREBF1 FBP1 1 1
SREBF1 PIK3R3 1 1
SREBF1 N4BP3 1 1
SREBF1 ERBB2 1 1
SREBF1 AP1M2 1 1
SREBF1 HRASLS2 1 1
SREBF1 CSDA 1 -1
SREBF1 ABCE1 1 -1
SREBF1 HSA9761 1 -1
SREBF1 CBR1 1 -1
SEC24C DNAJB2 1 1
SEC24C ILVBL 1 1
SEC24C CBARA1 1 1
DNAJB2 PAK4 1 1
DNAJB2 DDR1 1 1
DNAJB2 ILVBL 1 1
DNAJB2 ZNF20 1 1
DNAJB2 ERBB2 1 1
DNAJB2 NEBL 1 1
PEX11B TRIM26 1 1
PEX11B PIAS3 1 1
PEX11B PAK4 1 1
PEX11B FGF13 1 1
PEX11B DDR1 1 1
PEX11B PIGC 1 1
PEX11B AP1M2 1 1
TRIM26 DDR1 1 1
TRIM26 AP1M2 1 1
P4HA2 PIAS3 1 1
P4HA2 RABAC1 1 1
P4HA2 PPIC 1 1
P4HA2 TM9SF1 1 1
P4HA2 CBARA1 1 1
P4HA2 HIG2 1 1
FUCA1 FBP1 1 1
FUCA1 HLA-DQB1 1 1
FUCA1 GNS 1 1
FUCA1 TINF2 1 1
FUCA1 CSDA 1 -1
IL8 HIG2 1 1
PIAS3 PSEN2 1 1
PIAS3 DDR1 1 1
PIAS3 ICA1 1 1
PIAS3 ERBB2 1 1
SDF2 TM9SF1 1 1
SDF2 ERBB2 1 1
SDF2 TINF2 1 1
RABAC1 PPIC 1 1
RABAC1 TM9SF1 1 1
RABAC1 MPDU1 1 1
RABAC1 ILVBL 1 1
RABAC1 HIG2 1 1
RABAC1 SPAG4 1 1
RABAC1 TINF2 1 1
RABAC1 ABCE1 1 -1
PAK4 ALDH3B2 1 1
PAK4 CEACAM7 1 1
PAK4 DDR1 1 1
PAK4 ILVBL 1 1
PAK4 ERBB2 1 1
PAK4 AP1M2 1 1
PAK4 HIG2 1 1
PAK4 ATP6V0A4 1 1
TERF2 DNAJB6 1 1
ZFP95 CBARA1 1 1
PSEN2 ICA1 1 1
NEO1 PPIC 1 1
NEO1 TFF3 1 1
NEO1 CACNA2D2 1 1
NEO1 DDR1 1 1
NEO1 TM9SF1 1 1
NEO1 PIK3R3 1 1
NEO1 ERBB2 1 1
PPIC FGF13 1 1
PPIC DNAJB6 1 1
PPIC TM9SF1 1 1
PPIC GNS 1 1
PPIC CBARA1 1 1
PPIC L1CAM 1 -1
TFF3 CACNA2D2 1 1
TFF3 ALDH3B2 1 1
TFF3 TCAP 1 1
TFF3 FMO5 1 1
TFF3 CEACAM7 1 1
TFF3 DDR1 1 1
TFF3 ICA1 1 1
TFF3 TM9SF1 1 1
TFF3 FBP1 1 1
TFF3 ZNF20 1 1
TFF3 N4BP3 1 1
TFF3 ERBB2 1 1
TFF3 AP1M2 1 1
TFF3 TINF2 1 1
TFF3 HRASLS2 1 1
TFF3 CSDA 1 -1
TFF3 ABCE1 1 -1
TFF3 HSA9761 1 -1
TFF3 HUS1 1 -1
TFF3 CBR1 1 -1
CACNA2D2 TCAP 1 1
CACNA2D2 FMO5 1 1
CACNA2D2 CEACAM7 1 1
CACNA2D2 ICA1 1 1
CACNA2D2 TM9SF1 1 1
CACNA2D2 MPDU1 1 1
CACNA2D2 FBP1 1 1
CACNA2D2 N4BP3 1 1
CACNA2D2 ERBB2 1 1
CACNA2D2 ABCE1 1 -1
CACNA2D2 HSA9761 1 -1
CACNA2D2 HUS1 1 -1
ALDH3B2 TCAP 1 1
ALDH3B2 FMO5 1 1
ALDH3B2 CEACAM7 1 1
ALDH3B2 DDR1 1 1
ALDH3B2 ICA1 1 1
ALDH3B2 TM9SF1 1 1
ALDH3B2 FBP1 1 1
ALDH3B2 ILVBL 1 1
ALDH3B2 PIK3R3 1 1
ALDH3B2 ZNF20 1 1
ALDH3B2 N4BP3 1 1
ALDH3B2 ERBB2 1 1
ALDH3B2 AP1M2 1 1
ALDH3B2 HIG2 1 1
ALDH3B2 HRASLS2 1 1
ALDH3B2 CSDA 1 -1
ALDH3B2 CBR1 1 -1
FGF13 DDR1 1 1
TCAP FMO5 1 1
TCAP CEACAM7 1 1
TCAP ICA1 1 1
TCAP FBP1 1 1
TCAP N4BP3 1 1
TCAP ERBB2 1 1
TCAP SPAG4 1 1
TCAP HRASLS2 1 1
TCAP LOC55565 1 1
TCAP CSDA 1 -1
TCAP ABCE1 1 -1
TCAP HSA9761 1 -1
TCAP CBR1 1 -1
FMO5 CEACAM7 1 1
FMO5 DDR1 1 1
FMO5 ICA1 1 1
FMO5 TM9SF1 1 1
FMO5 MPDU1 1 1
FMO5 FBP1 1 1
FMO5 ILVBL 1 1
FMO5 ZNF20 1 1
FMO5 ERBB2 1 1
FMO5 AP1M2 1 1
FMO5 HRASLS2 1 1
FMO5 CSDA 1 -1
FMO5 ABCE1 1 -1
FMO5 CBR1 1 -1
CEACAM7 ICA1 1 1
CEACAM7 FBP1 1 1
CEACAM7 N4BP3 1 1
CEACAM7 ERBB2 1 1
CEACAM7 AP1M2 1 1
CEACAM7 HIG2 1 1
CEACAM7 HRASLS2 1 1
CEACAM7 LOC55565 1 1
CEACAM7 CSDA 1 -1
CEACAM7 ABCE1 1 -1
CEACAM7 HSA9761 1 -1
CEACAM7 CBR1 1 -1
DDR1 ICA1 1 1
DDR1 TM9SF1 1 1
DDR1 PIK3R3 1 1
DDR1 ZNF20 1 1
DDR1 ERBB2 1 1
DDR1 NEBL 1 1
DDR1 AP1M2 1 1
DDR1 CA8 1 1
ICA1 TM9SF1 1 1
ICA1 FBP1 1 1
ICA1 PIK3R3 1 1
ICA1 ZNF20 1 1
ICA1 N4BP3 1 1
ICA1 ERBB2 1 1
ICA1 NEBL 1 1
ICA1 AP1M2 1 1
ICA1 HRASLS2 1 1
ICA1 ABCE1 1 -1
ICA1 CBR1 1 -1
DNAJB6 TIAM1 1 -1
DNAJB6 L1CAM 1 -1
TM9SF1 MPDU1 1 1
TM9SF1 OSGEP 1 1
TM9SF1 FBP1 1 1
TM9SF1 ILVBL 1 1
TM9SF1 GNS 1 1
TM9SF1 N4BP3 1 1
TM9SF1 ERBB2 1 1
TM9SF1 NEBL 1 1
TM9SF1 AP1M2 1 1
TM9SF1 HIG2 1 1
TM9SF1 TINF2 1 1
TM9SF1 HRASLS2 1 1
TM9SF1 ABCE1 1 -1
MPDU1 FBP1 1 1
MPDU1 ILVBL 1 1
MPDU1 GNS 1 1
MPDU1 SPAG4 1 1
MPDU1 TINF2 1 1
MPDU1 ABCE1 1 -1
OSGEP TINF2 1 1
FBP1 HLA-DQB1 1 1
FBP1 N4BP3 1 1
FBP1 ERBB2 1 1
FBP1 AP1M2 1 1
FBP1 TINF2 1 1
FBP1 HRASLS2 1 1
FBP1 CSDA 1 -1
FBP1 ABCE1 1 -1
FBP1 HSA9761 1 -1
FBP1 HUS1 1 -1
FBP1 CBR1 1 -1
ILVBL N4BP3 1 1
ILVBL AP1M2 1 1
ILVBL HIG2 1 1
ILVBL ABCE1 1 -1
PIK3R3 ERBB2 1 1
PIK3R3 HRASLS2 1 1
HLA-DQB1 TINF2 1 1
GNS L1CAM 1 -1
ZNF20 NEBL 1 1
ZNF20 AP1M2 1 1
ZNF20 L1CAM 1 -1
N4BP3 ERBB2 1 1
N4BP3 AP1M2 1 1
N4BP3 HRASLS2 1 1
N4BP3 ABCE1 1 -1
ERBB2 AP1M2 1 1
ERBB2 SPAG4 1 1
ERBB2 HRASLS2 1 1
ERBB2 CSDA 1 -1
ERBB2 ABCE1 1 -1
ERBB2 HSA9761 1 -1
ERBB2 CBR1 1 -1
NEBL AP1M2 1 1
NEBL HRASLS2 1 1
AP1M2 HIG2 1 1
AP1M2 HRASLS2 1 1
HIG2 SPAG4 1 1
HIG2 HRASLS2 1 1
SPAG4 TINF2 1 1
SPAG4 HRASLS2 1 1
SPAG4 ABCE1 1 -1
SPAG4 HSA9761 1 -1
TINF2 ABCE1 1 -1
HRASLS2 CSDA 1 -1
HRASLS2 ABCE1 1 -1
HRASLS2 HSA9761 1 -1
HRASLS2 CBR1 1 -1
LOC55565 ABCE1 1 -1
LOC55565 HUS1 1 -1
CSDA HSA9761 -1 -1
ABCE1 HSA9761 -1 -1
TIAM1 L1CAM -1 -1
EGFR-Module
VCL CYR61 1 1
VCL PRNP 1 1
VCL ETS2 1 1
VCL ADM 1 1
VCL LOXL2 1 1
VCL LAMC2 1 1
VCL DSCR1 1 1
VCL A2M 1 1
HIF1A CYR61 1 1
HIF1A ETS2 1 1
HIF1A ADM 1 1
HIF1A LOXL2 1 1
HIF1A IL6 1 1
HIF1A PLAUR 1 1
HIF1A MT2A 1 1
CYR61 PRNP 1 1
CYR61 ETS2 1 1
CYR61 JUN 1 1
CYR61 JUNB 1 1
CYR61 ATF3 1 1
CYR61 ADM 1 1
CYR61 LOXL2 1 1
CYR61 IL6 1 1
CYR61 DSCR1 1 1
CYR61 A2M 1 1
CYR61 LLGL2 1 -1
PRNP ETS2 1 1
PRNP CTNNAL1 1 1
PRNP ATF3 1 1
PRNP ADM 1 1
PRNP PMAIP1 1 1
PRNP MT1G 1 1
PRNP IL6 1 1
PRNP MT1H 1 1
PRNP LAMC2 1 1
PRNP PLAUR 1 1
PRNP EGFR 1 1
PRNP DSCR1 1 1
PRNP A2M 1 1
PRNP PHLDA1 1 1
PRNP LLGL2 1 -1
PRNP NDUFA3 1 -1
PRNP PAK4 1 -1
ETS2 JUN 1 1
ETS2 JUNB 1 1
ETS2 ATF3 1 1
ETS2 ADM 1 1
ETS2 LOXL2 1 1
ETS2 IL6 1 1
ETS2 MT1H 1 1
ETS2 LAMC2 1 1
ETS2 PLAUR 1 1
ETS2 MT2A 1 1
ETS2 DSCR1 1 1
ETS2 A2M 1 1
ETS2 LLGL2 1 -1
JUN JUNB 1 1
JUN ATF3 1 1
JUN ADM 1 1
JUN IL6 1 1
JUN DSCR1 1 1
JUNB ATF3 1 1
JUNB ADM 1 1
JUNB LOXL2 1 1
JUNB TNFRSF11B 1 1
JUNB IL6 1 1
JUNB LIF 1 1
JUNB PLAUR 1 1
FVT1 PMAIP1 1 1
FVT1 MT1G 1 1
FVT1 MT1H 1 1
FVT1 SLC4A7 1 1
CTNNAL1 IL6 1 1
CTNNAL1 MT1H 1 1
CTNNAL1 LAMC2 1 1
CTNNAL1 A2M 1 1
CTNNAL1 LLGL2 1 -1
CTNNAL1 PAK4 1 -1
ATF3 ADM 1 1
ATF3 PMAIP1 1 1
ATF3 IL6 1 1
ATF3 PLAUR 1 1
ATF3 DSCR1 1 1
ATF3 PHLDA1 1 1
ATF3 LLGL2 1 -1
ATF3 NDUFA3 1 -1
ATF3 PAK4 1 -1
ADM LOXL2 1 1
ADM MT1G 1 1
ADM IL6 1 1
ADM MT1H 1 1
ADM LAMC2 1 1
ADM PLAUR 1 1
ADM EGFR 1 1
ADM MT2A 1 1
ADM A2M 1 1
ADM CTSH 1 -1
LOXL2 IL6 1 1
LOXL2 MT1H 1 1
LOXL2 LAMC2 1 1
LOXL2 PLAUR 1 1
LOXL2 EGFR 1 1
LOXL2 MT2A 1 1
LOXL2 CTSH 1 -1
PMAIP1 TNFRSF11B 1 1
PMAIP1 LAMC2 1 1
PMAIP1 SLC4A7 1 1
PMAIP1 PHLDA1 1 1
PMAIP1 LLGL2 1 -1
PMAIP1 NDUFA3 1 -1
MT1G MT1H 1 1
MT1G LAMC2 1 1
MT1G PLAUR 1 1
MT1G MT2A 1 1
TNFRSF11B PLAUR 1 1
TNFRSF11B LLGL2 1 -1
IL6 LIF 1 1
IL6 MT1H 1 1
IL6 PLAUR 1 1
IL6 MT2A 1 1
IL6 DSCR1 1 1
IL6 A2M 1 1
IL6 PHLDA1 1 1
IL6 LLGL2 1 -1
IL6 PAK4 1 -1
LIF LAMC2 1 1
LIF A2M 1 1
LIF PHLDA1 1 1
MT1H LAMC2 1 1
MT1H PLAUR 1 1
MT1H MT2A 1 1
LAMC2 PLAUR 1 1
LAMC2 EGFR 1 1
LAMC2 A2M 1 1
LAMC2 PHLDA1 1 1
LAMC2 CTSH 1 -1
LAMC2 NDUFA3 1 -1
PLAUR MT2A 1 1
PLAUR DSCR1 1 1
DSCR1 A2M 1 1
DSCR1 PHLDA1 1 1
DSCR1 NDUFA3 1 -1
A2M LLGL2 1 -1
A2M PAK4 1 -1
PHLDA1 LLGL2 1 -1
AKT-Module
AKT1 BIK 1 1
AKT1 DDR1 1 1
AKT1 CYB561 1 1
AKT1 MMP15 1 1
AKT1 NEU1 1 1
AKT1 POR 1 1
AKT1 SPINT1 1 1
AKT1 CLSTN1 1 1
AKT1 TJP3 1 1
AKT1 ARHGEF16 1 1
AKT1 SLC37A1 1 1
BIK DDR1 1 1
BIK CLDN3 1 1
BIK CYB561 1 1
BIK SPINT1 1 1
BIK TJP3 1 1
BIK ARHGEF16 1 1
BIK SLC37A1 1 1
DDR1 CLDN3 1 1
DDR1 CYB561 1 1
DDR1 NEU1 1 1
DDR1 SPINT1 1 1
DDR1 CLSTN1 1 1
DDR1 TJP3 1 1
DDR1 ARHGEF16 1 1
DDR1 SLC37A1 1 1
CLDN3 MMP15 1 1
CLDN3 NEU1 1 1
CLDN3 POR 1 1
CLDN3 SPINT1 1 1
CLDN3 CLSTN1 1 1
CLDN3 TJP3 1 1
CLDN3 ARHGEF16 1 1
CLDN3 SLC37A1 1 1
CYB561 MMP15 1 1
CYB561 NEU1 1 1
CYB561 POR 1 1
CYB561 SPINT1 1 1
CYB561 CLSTN1 1 1
CYB561 TJP3 1 1
CYB561 ARHGEF16 1 1
CYB561 SLC37A1 1 1
MMP15 POR 1 1
MMP15 SPINT1 1 1
MMP15 CLSTN1 1 1
MMP15 TJP3 1 1
MMP15 ARHGEF16 1 1
MMP15 SLC37A1 1 1
NEU1 SPINT1 1 1
NEU1 CLSTN1 1 1
NEU1 SLC37A1 1 1
POR SPINT1 1 1
POR SLC37A1 1 1
SPINT1 CLSTN1 1 1
SPINT1 TJP3 1 1
SPINT1 ARHGEF16 1 1
SPINT1 SLC37A1 1 1
CLSTN1 ARHGEF16 1 1
TJP3 ARHGEF16 1 1
TJP3 SLC37A1 1 1
ARHGEF16 SLC37A1 1 1
IL12-Module
CD3E IL12B 1 1
CD3E STAT4 1 1
CD3E JAK2 1 1
CD3E IL12RB1 1 1
CD3E IL18 1 1
CD3E CD3G 1 1
CD3E CD3D 1 1
CD3E IL18R1 1 1
IL12B STAT4 1 1
IL12B JAK2 1 1
IL12B CD3G 1 1
IL12B CD3D 1 1
STAT4 JAK2 1 1
STAT4 TYK2 1 1
STAT4 IL18 1 1
STAT4 CD3G 1 1
STAT4 CD3D 1 1
STAT4 IL18R1 1 1
JAK2 IL12RB2 1 1
JAK2 TYK2 1 1
JAK2 IL18 1 1
JAK2 CD3G 1 1
JAK2 CD3D 1 1
JAK2 IL18R1 1 1
IL12RB1 CD3D 1 1
IL12RB2 IL18 1 1
IL12RB2 CD3G 1 1
IL12RB2 CD3D 1 1
TYK2 CD3G 1 1
TYK2 CD3D 1 1
IL18 CD3G 1 1
IL18 CD3D 1 1
IL18 IL18R1 1 1
CD3G CD3D 1 1
CD3G IL18R1 1 1
CD3D IL18R1 1 1
IL4-Module
GRB2 IL4R 1 1
GRB2 RPS6KB1 1 1
STAT6 IL4R 1 1
STAT6 IL2RG 1 1
STAT6 JAK1 1 1
SHC1 AKT1 1 1
IL4R IL2RG 1 1
IL4R JAK1 1 1
IRS1 JAK1 1 1
IL2-Module
IL2RB GRB2 1 1
IL2RB IL2RG 1 1
IL2RB SYK 1 1
IL2RB IL2RA 1 1
GRB2 SYK 1 1
STAT5B JAK1 1 1
JUN FOS 1 1
MAPK3 ELK1 1 1
IL2RG SYK 1 1
IL2RG IL2RA 1 1
JAK1 MAP2K1 1 1
JAK1 FOS 1 1
JAK1 SYK 1 1
JAK3 ELK1 1 1
JAK3 IL2RA 1 1
SYK IL2RA 1 1
IL13-Module
JAK2 TYK2 1 1
JAK2 IL4R 1 1
JAK2 JAK1 1 1
IL13RA1 JAK1 1 1
TYK2 IL4R 1 1
IL4R JAK1 1 1
IFNG-Module
FOSL1 ICAM1 1 1
FOSL1 TAP1 1 1
SKP1A PSME1 1 1
SKP1A HADHB 1 1
SKP1A PSMB8 1 1
SKP1A BAG1 1 1
HLA-B SF3A1 1 1
HLA-B HLA-A 1 1
HLA-B NMI 1 1
HLA-B IFI35 1 1
HLA-B PSME1 1 1
HLA-B BAK1 1 1
HLA-B GBP1 1 1
HLA-B IRF1 1 1
HLA-B ADAR 1 1
HLA-B SDCBP 1 1
HLA-B PSMB10 1 1
HLA-B CASP8 1 1
HLA-B BST2 1 1
HLA-B IL15RA 1 1
HLA-B STAT1 1 1
HLA-B PSMB8 1 1
HLA-B SFRS2 1 1
HLA-B ICAM1 1 1
HLA-B TAP1 1 1
SF3A1 PHLDA1 1 1
CEBPD SDCBP 1 1
CEBPD VEGFC 1 1
CEBPD PLOD2 1 1
CEBPD ICAM1 1 1
CEBPD IL6 1 1
HLA-A NMI 1 1
HLA-A IFI35 1 1
HLA-A PSME1 1 1
HLA-A BAK1 1 1
HLA-A GBP1 1 1
HLA-A IRF1 1 1
HLA-A ADAR 1 1
HLA-A SDCBP 1 1
HLA-A PSMB10 1 1
HLA-A BST2 1 1
HLA-A IL15RA 1 1
HLA-A STAT1 1 1
HLA-A PSMB8 1 1
HLA-A ICAM1 1 1
HLA-A TAP1 1 1
NMI IFI35 1 1
NMI PSME1 1 1
NMI EPS15 1 1
NMI GBP1 1 1
NMI IRF1 1 1
NMI ADAR 1 1
NMI SDCBP 1 1
NMI ELK4 1 1
NMI PSMB10 1 1
NMI CASP8 1 1
NMI PMAIP1 1 1
NMI BST2 1 1
NMI IL15RA 1 1
NMI STAT1 1 1
NMI PSMB8 1 1
NMI SFRS2 1 1
NMI ICAM1 1 1
NMI TAP1 1 1
IFI35 PSME1 1 1
IFI35 BAK1 1 1
IFI35 GBP1 1 1
IFI35 IRF1 1 1
IFI35 ADAR 1 1
IFI35 PSMB10 1 1
IFI35 CASP8 1 1
IFI35 BST2 1 1
IFI35 IL15RA 1 1
IFI35 STAT1 1 1
IFI35 PSMB8 1 1
IFI35 ICAM1 1 1
IFI35 TAP1 1 1
PSME1 EPS15 1 1
PSME1 GBP1 1 1
PSME1 IRF1 1 1
PSME1 ADAR 1 1
PSME1 PSMB10 1 1
PSME1 CASP8 1 1
PSME1 BST2 1 1
PSME1 IL15RA 1 1
PSME1 STAT1 1 1
PSME1 PSMB8 1 1
PSME1 ICAM1 1 1
PSME1 TAP1 1 1
BAK1 GBP1 1 1
BAK1 IRF1 1 1
BAK1 PSMB10 1 1
BAK1 TEAD4 1 1
BAK1 IL15RA 1 1
BAK1 PSMB8 1 1
BAK1 ICAM1 1 1
BAK1 TAP1 1 1
EPS15 GBP1 1 1
EPS15 HADHB 1 1
EPS15 IRF1 1 1
EPS15 ADAR 1 1
EPS15 SDCBP 1 1
EPS15 BTG1 1 1
EPS15 STAT1 1 1
EPS15 PSMB8 1 1
GBP1 IRF1 1 1
GBP1 ADAR 1 1
GBP1 SDCBP 1 1
GBP1 ELK4 1 1
GBP1 PSMB10 1 1
GBP1 CASP8 1 1
GBP1 PMAIP1 1 1
GBP1 BST2 1 1
GBP1 IL15RA 1 1
GBP1 STAT1 1 1
GBP1 PSMB8 1 1
GBP1 SFRS2 1 1
GBP1 ICAM1 1 1
GBP1 TAP1 1 1
EIF2B1 HADHB 1 1
EIF2B1 SFRS2 1 1
HADHB SDCBP 1 1
HADHB PPP3CA 1 1
IRF1 ADAR 1 1
IRF1 SDCBP 1 1
IRF1 PSMB10 1 1
IRF1 CASP8 1 1
IRF1 BST2 1 1
IRF1 IL15RA 1 1
IRF1 STAT1 1 1
IRF1 PSMB8 1 1
IRF1 SFRS2 1 1
IRF1 ICAM1 1 1
IRF1 TAP1 1 1
ADAR ELK4 1 1
ADAR PSMB10 1 1
ADAR PMAIP1 1 1
ADAR BST2 1 1
ADAR IL15RA 1 1
ADAR STAT1 1 1
ADAR PSMB8 1 1
ADAR SFRS2 1 1
ADAR ICAM1 1 1
ADAR TAP1 1 1
SDCBP PSMB10 1 1
SDCBP VEGFC 1 1
SDCBP PLOD2 1 1
SDCBP STAT1 1 1
SDCBP PSMB8 1 1
SDCBP ICAM1 1 1
SDCBP IL6 1 1
ELK4 PMAIP1 1 1
ELK4 PLOD2 1 1
ELK4 STAT1 1 1
ELK4 ICAM1 1 1
ELK4 TAP1 1 1
PSMB10 BST2 1 1
PSMB10 IL15RA 1 1
PSMB10 STAT1 1 1
PSMB10 PSMB8 1 1
PSMB10 ICAM1 1 1
PSMB10 TAP1 1 1
CASP8 STAT1 1 1
CASP8 PSMB8 1 1
CASP8 TAP1 1 1
PHLDA1 PPP3CA 1 1
PHLDA1 PMAIP1 1 1
PHLDA1 ICAM1 1 1
PHLDA1 IL6 1 1
BTG1 IL6 1 1
PMAIP1 PLOD2 1 1
PMAIP1 STAT1 1 1
PMAIP1 PSMB8 1 1
PMAIP1 SFRS2 1 1
PMAIP1 ICAM1 1 1
PMAIP1 TAP1 1 1
TEAD4 ICAM1 1 1
BST2 IL15RA 1 1
BST2 STAT1 1 1
BST2 PSMB8 1 1
BST2 ICAM1 1 1
BST2 TAP1 1 1
IL15RA STAT1 1 1
IL15RA PSMB8 1 1
IL15RA ICAM1 1 1
IL15RA TAP1 1 1
VEGFC PLOD2 1 1
VEGFC IL6 1 1
PLOD2 ICAM1 1 1
PLOD2 IL6 1 1
STAT1 PSMB8 1 1
STAT1 SFRS2 1 1
STAT1 ICAM1 1 1
STAT1 TAP1 1 1
PSMB8 SFRS2 1 1
PSMB8 ICAM1 1 1
PSMB8 TAP1 1 1
SFRS2 TAP1 1 1
ICAM1 TAP1 1 1
ICAM1 IL6 1 1
TGFB-Module
MMP3 LAMB1 1 1
MMP3 SPARC 1 1
MMP3 FN1 1 1
MMP3 MMP2 1 1
MMP3 SERPINE1 1 1
MMP3 COL3A1 1 1
MMP3 ITGB5 1 1
MMP3 IGFBP5 1 1
MMP3 MMP14 1 1
MMP3 PLAT 1 1
MMP3 CSPG2 1 1
MMP3 COL6A3 1 1
MMP3 MMP11 1 1
MMP3 THBS1 1 1
MMP3 LAMA4 1 1
MMP3 COL6A1 1 1
LAMB1 SPARC 1 1
LAMB1 FN1 1 1
LAMB1 MMP2 1 1
LAMB1 SERPINE1 1 1
LAMB1 COL3A1 1 1
LAMB1 ITGB5 1 1
LAMB1 IGFBP5 1 1
LAMB1 CTNNA1 1 1
LAMB1 MMP14 1 1
LAMB1 PLAT 1 1
LAMB1 CSPG2 1 1
LAMB1 COL6A3 1 1
LAMB1 MMP11 1 1
LAMB1 THBS1 1 1
LAMB1 LAMA4 1 1
LAMB1 COL6A1 1 1
SPARC FN1 1 1
SPARC MMP2 1 1
SPARC SERPINE1 1 1
SPARC COL3A1 1 1
SPARC ITGB5 1 1
SPARC IGFBP5 1 1
SPARC CTNNA1 1 1
SPARC MMP14 1 1
SPARC PLAT 1 1
SPARC CSPG2 1 1
SPARC COL6A3 1 1
SPARC MMP11 1 1
SPARC THBS1 1 1
SPARC LAMA4 1 1
SPARC COL6A1 1 1
FN1 MMP2 1 1
FN1 SERPINE1 1 1
FN1 COL3A1 1 1
FN1 ITGB5 1 1
FN1 IGFBP5 1 1
FN1 CTNNA1 1 1
FN1 MMP14 1 1
FN1 PLAT 1 1
FN1 CSPG2 1 1
FN1 COL6A3 1 1
FN1 MMP11 1 1
FN1 THBS1 1 1
FN1 LAMA4 1 1
FN1 COL6A1 1 1
MMP2 SERPINE1 1 1
MMP2 COL3A1 1 1
MMP2 ITGB5 1 1
MMP2 IGFBP5 1 1
MMP2 MMP14 1 1
MMP2 PLAT 1 1
MMP2 CSPG2 1 1
MMP2 COL6A3 1 1
MMP2 MMP11 1 1
MMP2 THBS1 1 1
MMP2 LAMA4 1 1
MMP2 COL6A1 1 1
SERPINE1 COL3A1 1 1
SERPINE1 ITGB5 1 1
SERPINE1 IGFBP5 1 1
SERPINE1 MMP14 1 1
SERPINE1 PLAT 1 1
SERPINE1 CSPG2 1 1
SERPINE1 COL6A3 1 1
SERPINE1 MMP11 1 1
SERPINE1 THBS1 1 1
SERPINE1 LAMA4 1 1
SERPINE1 COL6A1 1 1
COL3A1 ITGB5 1 1
COL3A1 IGFBP5 1 1
COL3A1 MMP14 1 1
COL3A1 PLAT 1 1
COL3A1 CSPG2 1 1
COL3A1 COL6A3 1 1
COL3A1 MMP11 1 1
COL3A1 THBS1 1 1
COL3A1 LAMA4 1 1
COL3A1 COL6A1 1 1
ITGB5 IGFBP5 1 1
ITGB5 CTNNA1 1 1
ITGB5 MMP14 1 1
ITGB5 PLAT 1 1
ITGB5 CSPG2 1 1
ITGB5 COL6A3 1 1
ITGB5 MMP11 1 1
ITGB5 THBS1 1 1
ITGB5 LAMA4 1 1
ITGB5 COL6A1 1 1
IGFBP5 MMP14 1 1
IGFBP5 CSPG2 1 1
IGFBP5 COL6A3 1 1
IGFBP5 MMP11 1 1
IGFBP5 THBS1 1 1
IGFBP5 LAMA4 1 1
IGFBP5 COL6A1 1 1
CTNNA1 PLAT 1 1
CTNNA1 CSPG2 1 1
CTNNA1 COL6A3 1 1
CTNNA1 LAMA4 1 1
MMP14 PLAT 1 1
MMP14 CSPG2 1 1
MMP14 COL6A3 1 1
MMP14 MMP11 1 1
MMP14 THBS1 1 1
MMP14 LAMA4 1 1
MMP14 COL6A1 1 1
PLAT CSPG2 1 1
PLAT COL6A3 1 1
PLAT MMP11 1 1
PLAT THBS1 1 1
PLAT LAMA4 1 1
PLAT COL6A1 1 1
CSPG2 COL6A3 1 1
CSPG2 MMP11 1 1
CSPG2 THBS1 1 1
CSPG2 LAMA4 1 1
CSPG2 COL6A1 1 1
COL6A3 MMP11 1 1
COL6A3 THBS1 1 1
COL6A3 LAMA4 1 1
COL6A3 COL6A1 1 1
MMP11 THBS1 1 1
MMP11 LAMA4 1 1
MMP11 COL6A1 1 1
THBS1 LAMA4 1 1
THBS1 COL6A1 1 1
LAMA4 COL6A1 1 1
