# Supplementary material for: Improved prognostic classification of breast cancer defined by antagonistic activation patterns of immune response pathway modules
Source: BMC Cancer. 2010 Nov 4;10:604. doi: 10.1186/1471-2407-10-604 (PMC2991308; doi:10.1186/1471-2407-10-604)
Supplement: Additional file 8 — Pathway activation and SSP subtypes. For the ER+ and ER- breast cancer training (Set1) and validation (Set2) sets, we provide a table listing the sign and p-values of the Wilcoxon rank sum test for each pairwise comparison of pathway activity levels between intrinsic subtypes and for each molecular pathway. [file 1471-2407-10-604-S8.TXT]

Pathway activation differences between SSP subtypes
ERpos
	LumB-LumA	LumB-Norm	LumB-Basal	LumB-Her2	LumA-Norm	LumA-Basal	LumA-Her2	Norm-Basal	Norm-Her2	Basal-Her2
MYC - TT (Set1)	1	1	-1	-1	1	-1	-1	-1	-1	1
MYC - Pval (Set1)	0	2e-16	0.95	0.97	2e-04	6e-06	1e-15	2e-07	7e-13	0.8
MYC - TT (Set2)	1	1	-1	-1	1	-1	-1	-1	-1	1
MYC - Pval (Set2)	7e-16	0	0.79	0.49	0.002	3e-10	3e-13	1e-13	2e-16	0.76
E2F3 - TT (Set1)	1	1	1	1	1	-1	-1	-1	-1	1
E2F3 - Pval (Set1)	0	0	0.21	2e-04	5e-12	1e-09	5e-18	4e-14	2e-20	0.4
E2F3 - TT (Set2)	1	1	1	1	1	-1	-1	-1	-1	1
E2F3 - Pval (Set2)	0	0	0.1	0.08	2e-11	2e-16	2e-20	0	0	0.87
RAS - TT (Set1)	1	1	1	1	1	1	-1	-1	-1	-1
RAS - Pval (Set1)	0	0	8e-11	1e-14	1e-12	0.09	0.22	0.01	9e-11	0.03
RAS - TT (Set2)	1	1	1	1	1	1	-1	-1	-1	-1
RAS - Pval (Set2)	0	0	7e-14	2e-09	0	0.02	0.48	7e-08	2e-16	0.01
ERBB2 - TT (Set1)	1	1	1	1	1	1	-1	-1	-1	-1
ERBB2 - Pval (Set1)	1e-05	6e-10	2e-04	0.13	9e-06	0.1	0.13	0.1	2e-05	0.01
ERBB2 - TT (Set2)	1	1	1	-1	1	1	-1	-1	-1	-1
ERBB2 - Pval (Set2)	3e-04	2e-16	3e-08	0.71	8e-10	5e-04	0.001	0.21	2e-12	3e-07
EGFR - TT (Set1)	1	-1	-1	-1	-1	-1	-1	-1	1	1
EGFR - Pval (Set1)	0.21	3e-08	4e-06	0.002	1e-14	1e-09	1e-06	0.66	0.06	0.05
EGFR - TT (Set2)	1	-1	-1	-1	-1	-1	-1	-1	1	1
EGFR - Pval (Set2)	0.14	3e-09	2e-12	0.01	5e-16	5e-17	1e-04	8e-05	0.01	6e-07
AKT - TT (Set1)	1	1	1	1	1	1	-1	-1	-1	-1
AKT - Pval (Set1)	2e-09	0	8e-09	0.36	5e-12	7e-04	0.001	0.04	1e-12	2e-06
AKT - TT (Set2)	1	1	1	-1	1	1	-1	-1	-1	-1
AKT - Pval (Set2)	3e-07	0	5e-11	0.94	0	2e-05	6e-05	0.07	7e-17	2e-08
IL12 - TT (Set1)	-1	-1	-1	-1	-1	-1	-1	-1	-1	1
IL12 - Pval (Set1)	0.27	2e-06	9e-08	7e-08	3e-06	3e-08	6e-08	0.04	0.29	0.42
IL12 - TT (Set2)	1	-1	-1	-1	-1	-1	-1	-1	1	1
IL12 - Pval (Set2)	0.48	8e-07	4e-09	0.007	1e-11	6e-12	2e-04	3e-05	0.3	1e-04
IL4 - TT (Set1)	1	-1	-1	1	-1	-1	1	-1	1	1
IL4 - Pval (Set1)	0.62	0.03	0.05	0.5	0.003	0.01	0.7	0.59	0.01	0.02
IL4 - TT (Set2)	-1	-1	-1	1	-1	-1	1	-1	1	1
IL4 - Pval (Set2)	0.78	0.002	0.001	0.1	5e-04	3e-04	0.03	0.24	2e-06	7e-06
IL2 - TT (Set1)	-1	1	-1	-1	1	1	-1	-1	-1	-1
IL2 - Pval (Set1)	9e-05	0.92	0.08	1e-04	0.02	0.73	0.05	0.18	0.003	0.43
IL2 - TT (Set2)	-1	-1	-1	-1	-1	-1	-1	-1	1	1
IL2 - Pval (Set2)	2e-05	4e-11	2e-07	3e-05	4e-04	0.003	0.24	0.6	0.13	0.12
IL13 - TT (Set1)	1	1	1	1	1	-1	1	-1	1	1
IL13 - Pval (Set1)	1e-09	2e-05	0.29	3e-07	0.33	0.02	0.12	0.03	0.76	0.003
IL13 - TT (Set2)	1	1	1	1	1	1	1	-1	-1	-1
IL13 - Pval (Set2)	6e-04	3e-14	3e-06	3e-05	2e-10	0.001	0.02	0.24	0.008	0.27
IFNG - TT (Set1)	1	1	-1	-1	1	-1	-1	-1	-1	1
IFNG - Pval (Set1)	5e-04	9e-05	0.002	2e-06	0.04	3e-06	2e-15	1e-06	6e-13	0.89
IFNG - TT (Set2)	1	1	-1	-1	-1	-1	-1	-1	-1	1
IFNG - Pval (Set2)	0.02	0.33	4e-09	0.003	0.09	7e-16	4e-09	2e-12	2e-06	6e-04
TGFB - TT (Set1)	-1	-1	1	-1	-1	1	1	1	1	-1
TGFB - Pval (Set1)	0	2e-12	0.63	5e-07	0.3	4e-05	0.3	4e-05	0.13	0.006
TGFB - TT (Set2)	-1	-1	-1	-1	-1	1	1	1	1	-1
TGFB - Pval (Set2)	1e-10	5e-16	0.04	4e-06	5e-05	0.003	0.76	8e-07	0.001	0.03
ERneg
	LumB-LumA	LumB-Norm	LumB-Basal	LumB-Her2	LumA-Norm	LumA-Basal	LumA-Her2	Norm-Basal	Norm-Her2	Basal-Her2
MYC - TT (Set1)	1	-1	-1	1	-1	-1	1	-1	1	1
MYC - Pval (Set1)	0.3	0.03	6e-06	5e-04	4e-04	2e-09	0.002	0.04	3e-12	0
MYC - TT (Set2)	1	-1	-1	1	-1	-1	1	-1	1	1
MYC - Pval (Set2)	0.84	0.12	0.02	0.65	0.03	3e-04	0.54	0.09	3e-04	9e-10
E2F3 - TT (Set1)	1	1	-1	1	1	-1	-1	-1	-1	1
E2F3 - Pval (Set1)	3e-07	1e-07	0.01	0.04	0.92	8e-16	7e-07	0	3e-08	4e-13
E2F3 - TT (Set2)	1	1	-1	-1	1	-1	-1	-1	-1	1
E2F3 - Pval (Set2)	0.14	0.12	0.004	0.07	0.71	8e-07	3e-06	7e-10	1e-07	1e-04
RAS - TT (Set1)	1	1	1	-1	1	1	-1	1	-1	-1
RAS - Pval (Set1)	0.44	4e-04	7e-09	0.34	0.001	3e-09	0.003	0.005	1e-10	0
RAS - TT (Set2)	1	1	1	1	1	1	1	1	-1	-1
RAS - Pval (Set2)	0.64	0.006	0.004	0.35	3e-05	7e-06	0.76	0.38	8e-10	2e-13
ERBB2 - TT (Set1)	-1	1	1	-1	1	1	-1	1	-1	-1
ERBB2 - Pval (Set1)	0.61	0.01	9e-10	0.006	0.002	3e-11	0.02	2e-08	5e-11	0
ERBB2 - TT (Set2)	-1	1	1	-1	1	1	-1	1	-1	-1
ERBB2 - Pval (Set2)	0.84	0.24	0.004	0.65	0.06	7e-06	0.84	9e-04	9e-04	2e-13
EGFR - TT (Set1)	-1	-1	-1	-1	-1	-1	1	1	1	1
EGFR - Pval (Set1)	0.38	1e-04	4e-04	0.99	2e-04	0.007	0.05	0.02	2e-09	1e-09
EGFR - TT (Set2)	-1	-1	-1	-1	-1	-1	-1	1	1	1
EGFR - Pval (Set2)	0.05	3e-04	0.002	0.06	2e-04	0.004	0.54	0.007	7e-06	2e-04
AKT - TT (Set1)	1	1	1	-1	1	1	-1	-1	-1	-1
AKT - Pval (Set1)	0.03	7e-04	5e-05	0.09	0.17	0.07	8e-06	0.99	5e-10	1e-19
AKT - TT (Set2)	-1	1	1	-1	1	1	-1	-1	-1	-1
AKT - Pval (Set2)	0.64	0.06	0.23	0.08	0.003	0.01	0.13	0.23	6e-07	2e-08
IL12 - TT (Set1)	-1	-1	-1	-1	1	-1	-1	-1	-1	1
IL12 - Pval (Set1)	0.3	0.5	0.002	0.11	0.66	0.03	0.5	0.003	0.2	0.07
IL12 - TT (Set2)	-1	-1	-1	-1	-1	-1	-1	1	-1	-1
IL12 - Pval (Set2)	0.95	0.12	0.12	0.07	0.005	0.04	0.01	1	0.7	0.69
IL4 - TT (Set1)	1	1	1	1	-1	1	-1	1	-1	-1
IL4 - Pval (Set1)	0.08	0.16	8e-04	0.51	0.55	0.12	0.17	0.007	0.4	5e-05
IL4 - TT (Set2)	-1	1	1	1	1	1	1	1	1	-1
IL4 - Pval (Set2)	0.95	0.32	0.06	0.13	0.08	0.001	0.05	0.006	0.86	0.01
IL2 - TT (Set1)	-1	-1	-1	-1	1	1	1	-1	1	1
IL2 - Pval (Set1)	0.002	0.001	6e-05	0.003	0.84	0.83	0.55	0.86	0.42	0.17
IL2 - TT (Set2)	-1	-1	-1	-1	-1	-1	-1	1	1	1
IL2 - Pval (Set2)	0.54	0.08	0.17	0.18	0.09	0.61	0.94	0.14	0.09	0.56
IL13 - TT (Set1)	1	1	1	1	1	-1	-1	-1	-1	1
IL13 - Pval (Set1)	9e-06	5e-06	0.006	2e-05	0.46	0.02	0.53	0.001	0.12	0.02
IL13 - TT (Set2)	1	1	1	1	1	1	1	-1	-1	1
IL13 - Pval (Set2)	0.73	0.24	0.91	0.61	0.03	0.57	0.14	0.02	0.17	0.27
IFNG - TT (Set1)	-1	1	-1	-1	1	-1	-1	-1	-1	1
IFNG - Pval (Set1)	0.54	0.6	6e-04	0.12	0.22	3e-04	0.26	2e-08	0.006	8e-04
IFNG - TT (Set2)	-1	-1	-1	-1	1	-1	-1	-1	-1	1
IFNG - Pval (Set2)	0.14	0.06	0.007	0.03	0.54	0.008	0.06	3e-04	0.006	0.09
TGFB - TT (Set1)	-1	-1	-1	-1	1	1	1	1	1	-1
TGFB - Pval (Set1)	0.004	0.004	0.64	0.002	0.83	4e-04	0.62	5e-05	0.83	2e-06
TGFB - TT (Set2)	-1	-1	1	-1	-1	1	1	1	1	-1
TGFB - Pval (Set2)	0.73	0.64	0.56	0.94	0.33	0.01	0.72	1e-04	0.1	0.002
