# Supplementary material for: Improved prognostic classification of breast cancer defined by antagonistic activation patterns of immune response pathway modules
Source: BMC Cancer. 2010 Nov 4;10:604. doi: 10.1186/1471-2407-10-604 (PMC2991308; doi:10.1186/1471-2407-10-604)
Supplement: Additional file 9 — Clinical outcome in Set2. For ER+ and ER- breast cancers in Set2 and for each pathway, we give the hazard ratio, 95%CI and the log-rank test P-value from a stratified Cox-proportional hazards regression model with cohorts as strata and with distant metastasis free survival (DMFS) as clinical endpoint. Pathway activation levels were divided into high/low activity levels according to values larger/lower than the median. Number of samples is given by n. [file 1471-2407-10-604-S9.TXT]

		Erpos (n=567)			Erneg (n=173)
Pathway	HR	95%CI	P	HR	95%CI	P
MYC	1.77	1.15-2.73	0.008	1.16	0.53-2.5	0.713
E2F3	2.07	1.34-3.21	0.0009	1.71	0.78-3.72	0.174
RAS	1.67	1.09-2.55	0.018	0.8	0.37-1.74	0.57
ERBB2	1.37	0.9-2.08	0.146	0.81	0.37-1.75	0.589
EGFR	0.88	0.58-1.34	0.555	1.78	0.81-3.92	0.148
AKT	1.7	1.11-2.61	0.014	0.77	0.35-1.67	0.5
IL12	0.82	0.54-1.25	0.356	0.34	0.15-0.78	0.008
IL4	1.43	0.94-2.18	0.092	1.08	0.5-2.33	0.849
IL2	0.54	0.35-0.84	0.005	0.41	0.18-0.93	0.028
IL13	1.28	0.84-1.94	0.254	2.44	1.1-5.38	0.023
IFNG	1.41	0.92-2.16	0.111	0.64	0.28-1.43	0.268
TGFB	0.68	0.45-1.03	0.07	1.33	0.61-2.94	0.473
